# Supplementary material for: Neural population dynamics and temporal context cells in macaque medial parietal cortex support temporal order memory
Source: PLoS Biol. 2026 Apr 17;24(4):e3003759. doi: 10.1371/journal.pbio.3003759 (PMC13108878; doi:10.1371/journal.pbio.3003759)
Supplement: S1 Data — (XLSX) [file pbio.3003759.s001.xlsx]

## Sheet: Figure 1_1D
Jupiter				Mercury
All trials	Immediate	Delayed		All trials	Immediate	Delayed
0.535885	0.571429	0.5		0.582857	0.595506	0.569767
0.610879	0.630252	0.591667		0.669856	0.663462	0.67619
0.672269	0.652542	0.691667		0.651852	0.607407	0.696296
0.550725	0.553398	0.548077		0.557143	0.52381	0.590476
0.591078	0.622222	0.559701		0.661111	0.633333	0.688889
0.677824	0.725	0.630252		0.602871	0.548077	0.657143
0.633028	0.672727	0.592593		0.611111	0.644068	0.577586
0.654167	0.666667	0.641667		0.541176	0.511628	0.571429
0.658333	0.7	0.616667		0.651007	0.653333	0.648649
0.631799	0.613445	0.65		0.603352	0.539326	0.666667
0.6125	0.558333	0.666667		0.697987	0.635135	0.76
0.672619	0.626506	0.717647		0.766082	0.72093	0.811765
0.560669	0.6	0.521008		0.59887	0.632184	0.566667
0.644444	0.644444	0.644444		0.698225	0.738095	0.658824
0.633333	0.592593	0.674074		0.741573	0.744444	0.738636
0.644444	0.614815	0.674074		0.575	0.55	0.6
0.683333	0.691667	0.675		0.680272	0.733333	0.625
0.733668	0.742574	0.72449		0.712	0.777778	0.645161
0.573034	0.556391	0.589552		0.573333	0.533333	0.613333
0.65	0.653333	0.646667		0.666667	0.566667	0.766667
0.722408	0.744966	0.7		0.644444	0.611111	0.677778
0.64214	0.62	0.66443
0.657718	0.651007	0.66443
0.691275	0.7	0.682432
0.673077	0.643411	0.70229
0.739865	0.704698	0.77551
0.76	0.72	0.8
0.698997	0.733333	0.66443
0.749164	0.758389	0.74
0.77665	0.74	0.814433
0.659649	0.609929	0.708333
0.730769	0.637363	0.824176
0.767918	0.646259	0.890411
0.597765	0.55914	0.639535
0.664596	0.609756	0.721519
0.751412	0.693182	0.808989
0.715719	0.657718	0.773333
0.803828	0.75	0.857143
0.863415	0.823529	0.902913
0.719064	0.706667	0.731544
0.794613	0.778523	0.810811
0.830508	0.772727	0.88764

## Sheet: Figure 1_1E
Jupiter						Mercury
Frame5 (immediate)	Frame 90	Frame 95 (delayed)	Frame180			Frame5 (immediate)	Frame 90	Frame 95 (delayed)	Frame180					Jupiter						Mercury
1.58441	1.53062	0.917938	1.61984			1.23022	1.75924	0.734064	1.60157					Frame5 (immediate)	Frame 90	Frame 95 (delayed)	Frame180			Frame5 (immediate)	Frame 90	Frame 95 (delayed)	Frame180
0.84769	0.777266	1.64647	5.56503			0.803707	0.91219	1.00582	1.14098				Mean	1.43836	1.66104	1.6035	1.72119		Mean	1.06586	1.17556	1.07055	1.17329
1.93853	1.98304	1.45787	3.66233			0.711002	0.847669	1.14006	0.870837				SE	0.0120614	0.0166778	0.0119086	0.0177853		SE	0.0174488	0.0249764	0.0139708	0.0235357
2.05333	2.71382	2.89412	1.80563			0.801626	1.32287	0.757139	0.663303
3.71339	2.1631	2.59563	1.43616			0.756342	0.61766	0.709727	5.1542
1.25687	2.21098	2.05722	2.22494			1.37199	0.65687	1.76035	0.582187
1.62235	1.23575	2.30121	2.25402			1.12277	1.17546	0.801466	1.40878
0.92806	2.56926	1.68693	3.06421			0.735631	1.10918	1.09488	0.991694
0.982784	2.0228	2.19047	2.68315			1.12056	0.872972	1.26009	1.43203
1.09395	2.34195	2.50705	1.36744			0.693079	0.811212	0.801455	0.914965
1.57334	1.24979	1.3715	2.24767			0.786461	0.731721	0.800814	1.15854
2.06933	1.43647	1.00263	1.20674			0.720175	0.981188	0.807708	0.821343
1.27339	1.27245	1.43282	1.45831			1.61099	0.980201	0.990579	0.753795
1.38731	1.23275	1.81894	1.5502			0.993361	1.36742	0.900711	0.574786
1.45364	1.04904	1.90885	1.66987			1.33873	1.46284	1.68504	0.959294
2.59115	1.02986	1.34529	1.73821			0.871808	1.09632	0.67165	1.14354
1.68291	1.30173	1.43258	1.6898			0.766176	0.889697	0.789374	0.803768
1.45594	1.73333	2.47905	1.51139			0.948191	0.667918	1.03586	0.759792
2.06911	1.3998	0.935107	1.78296			1.65718	1.10438	0.831613	0.887482
1.23012	0.802407	2.97561	1.46463			0.982964	1.04006	1.15445	1.28225
1.43313	1.27507	2.49972	1.89742			0.549716	1.23536	1.66023	0.898619
0.932987	1.22136	1.54915	1.44118			1.20295	1.0284	0.619622	1.47281
1.25349	0.758183	1.90586	1.78722			0.917063	1.21191	0.662387	1.81111
1.7294	1.43844	1.56896	1.46405			0.888556	1.82654	0.933266	1.46701
1.52339	1.99874	0.956791	1.64753			0.789005	2.63415	0.755862	0.896805
1.11595	1.3165	1.45666	2.05617			1.75226	1.2628	0.846734	0.574827
1.2519	1.21599	1.66008	1.37332			0.729713	0.872436	0.93271	1.36588
1.01136	1.198	1.72823	2.10196			1.00959	0.961561	1.09327	1.66551
0.754178	1.64599	2.2478	1.31963			1.03438	1.4216	1.18736	1.0257
2.31757	1.89657	0.822139	1.32507			1.48504	0.986526	0.800725	0.661067
1.1594	1.04424	1.58522	1.52546			1.0527	1.35217	1.48095	0.754789
0.796696	1.80414	2.02353	1.72736			0.779357	1.57379	1.25436	1.27764
0.893334	1.5513	1.74004	2.11599			1.4407	1.54584	1.07908	1.09673
1.14294	1.47831	1.52935	1.68641			1.70947	0.842906	1.82977	0.619597
1.78497	2.29036	1.46422	1.47731			1.30713	0.867398	1.23348	0.662565
1.16936	2.1693	1.7117	1.47903			0.620168	0.77489	0.937797	1.07358
1.25712	1.8016	2.00876	1.18215			0.84679	0.844187	1.25637	0.919413
1.59649	1.8504	1.5538	1.74838			0.773429	2.20684	0.870783	0.801365
1.48402	0.98092	2.00847	1.33542			0.756328	0.774914	1.16898	0.185371
1.64411	1.61532	1.18993	1.59257			1.03772	3.20529	0.847463	1.48137
3.55965	2.07223	1.18927	1.57327			2.05841	1.22997	1.00826	0.93668
1.02968	2.47777	1.83665	2.02156			0.779525	0.890565	1.44268	0.734024
1.30775	1.7045	1.30718	1.53275			1.73888	1.57143	1.03283	0.937766
1.40523	2.22762	1.18917	1.8394			1.51247	1.21182	1.30702	0.805609
0.894814	1.56967	1.51125	1.48549			0.825095	0.846955	0.690372	2.28364
1.10161	1.97552	1.57864	2.25523			1.45861	1.00789	0.552124	0.777544
1.58902	1.2501	0.874283	2.15844			1.2539	2.6248	1.83432	1.80324
1.12319	3.08846	1.03056	2.00948			1.05177	1.93271	1.55771	1.55378
0.757112	1.29971	1.25367	1.31548			0.866889	0.960556	0.918669	1.41199
0.98688	1.32251	1.38971	2.90849			1.20836	1.00685	0.448456	0.69406
0.871476	1.63681	1.00137	2.30849			0.824339	1.75861	2.04772	1.01607
1.85281	0.641817	1.25388	2.39752			1.0042	0.868636	0.891191	0.85488
1.69271	1.47747	0.846458	6.04191			0.895238	0.985489	1.20739	0.782295
2.30793	1.99894	1.41175	0.97773			0.640079	0.711766	0.572673	0.825951
0.826328	3.07048	1.70874	1.7502			0.937559	1.39292	1.02672	0.513555
1.30588	1.30036	0.774209	2.56719			1.73313	0.66567	0.774178	1.68847
1.13859	1.38952	0.865351	1.56614			1.20785	0.825075	0.842719	0.706401
0.752376	1.29849	0.66553	1.80751			1.79676	1.67953	1.45538	0.618545
1.25549	1.40019	1.18333	1.43067			1.03449	2.25717	0.686371	1.95626
0.803564	1.59305	1.25299	2.13465			1.11781	1.73872	1.75629	1.04633
1.1853	0.889988	1.31848	2.0011			1.34528	1.86542	1.02897	1.12436
1.55046	1.6631	1.65891	2.8109			0.776263	1.06015	0.937891	0.949194
0.661802	1.53336	1.38901	3.31681			0.774265	0.829651	1.32951	0.898663
1.38867	1.84748	1.97658	1.43597			1.3072	0.887912	1.48546	0.852693
1.68712	3.2616	1.45309	1.98322			1.59561	1.56574	2.34499	0.80464
2.2498	1.87273	1.00204	1.45896			0.822447	0.938739	1.26789	0.758289
1.2784	1.57298	2.24951	1.52192			1.00641	0.710854	0.139317	1.35983
1.50759	1.4563	1.29093	2.27491			0.71063	1.23315	0.85063	1.17208
1.2505	1.97888	1.57257	1.75221			1.26068	0.979456	1.03027	1.69207
2.27354	1.81874	1.82792	1.29766			1.07647	1.30029	2.02595	0.848192
1.96324	1.36532	1.73487	1.00688			1.1032	0.755279	1.27648	1.07862
2.18588	1.38761	2.36782	1.43849			0.61957	0.776885	2.35477	1.23554
1.58345	1.31959	1.36607	1.87181			1.71168	0.96065	1.20865	1.20199
1.22781	1.90986	1.32203	1.8716			1.76047	0.603997	1.57494	1.3503
1.68633	1.41345	1.52503	1.7118			1.82715	1.08398	1.23175	1.27714
1.99983	1.68888	1.70927	2.2122			1.16517	0.968399	2.52737	0.577835
1.88413	1.76071	1.27437	1.64004			0.643955	0.757965	1.80849	0.820553
1.68389	1.23305	1.80326	2.11032			0.710066	0.7128	1.57826	1.51998
1.97656	1.53079	1.47738	1.68361			0.763251	0.896308	6.91424	1.32221
1.74957	1.00729	1.57246	1.16662			0.855341	0.850757	1.00603	0.755342
0.754093	1.71589	1.34227	1.37056			0.626534	0.688836	0.713916	1.98938
1.78815	1.87239	1.40862	1.71304			0.740906	0.712686	1.09585	1.39774
1.9071	0.98301	1.25125	1.41739			0.793627	1.09336	1.27957	1.39816
1.49018	2.00929	1.79847	1.52954			0.743071	0.685151	1.32785	0.711429
1.49955	0.962365	0.909236	1.57105			1.03944	0.663487	0.940258	0.966974
1.56326	4.4636	2.11252	2.04133			1.14766	6.49822	0.779821	1.35768
1.89677	1.46588	1.525	1.12009			0.870308	0.708477	0.673371	2.52396
1.33186	1.67672	1.54689	0.818768			0.801567	1.46129	0.672456	0.655435
1.1989	1.90442	2.18067	1.0018			1.14106	1.32836	1.33675	1.40477
0.88555	1.02748	1.8849	1.7239			0.798317	1.07361	0.831793	0.779133
1.27288	1.67291	1.81882	1.27912			1.2987	0.574218	0.762267	1.15535
2.85066	1.25872	2.66058	1.33165			0.937798	2.06773	0.694064	1.01557
1.98301	1.40416	1.77309	1.23264			1.12148	0.997736	0.857144	1.2768
2.06602	0.829708	1.74916	0.756177			0.938381	1.33615	1.08439	0.896292
2.90426	2.35251	1.90983	1.30619			1.73347	1.25512	1.24401	1.07623
2.10659	1.30514	1.88378	1.19628			0.935727	0.687795	0.641779	0.596951
2.38338	1.66928	1.40914	1.14724			0.959708	0.87125	0.479953	0.644265
1.16358	1.53066	1.72936	2.1493			0.957089	0.552527	0.820286	1.59918
1.88774	2.24025	1.8153	1.32762			0.800036	0.914934	0.755713	1.03206
1.34113	0.892861	1.95166	1.38382			0.982184	0.917259	1.50448	1.16922
1.63916	1.96586	2.35639	1.57827			0.570734	0.826268	0.776789	1.46238
1.61714	1.10215	1.41089	0.597438			0.75394	1.18847	0.956129	0.978655
1.52179	1.62464	1.43487	1.19675			0.914724	0.891158	0.870425	1.04658
1.69588	1.69628	1.48013	1.0096			1.06902	1.64763	1.11713	1.15878
2.95493	1.59659	1.59248	1.67539			0.776593	1.02887	1.05299	0.934552
1.39214	0.911016	1.27688	1.834			0.844257	1.07646	1.52903	0.833121
0.841069	1.58394	1.34591	1.37272			0.910328	1.27177	0.982941	1.42837
2.09014	1.65035	1.3021	2.61715			0.906175	1.07205	0.931636	1.04109
1.40913	1.92439	1.20955	1.3974			0.987106	1.02544	0.814557	0.667636
1.32158	1.76842	1.61401	1.39317			0.602774	1.22915	0.5242	0.901204
1.38595	1.20603	2.02969	1.03037			0.961118	0.892007	0.821319	0.576206
1.7486	1.18969	1.9792	1.25928			1.22055	1.0929	1.16781	1.46243
0.70951	1.94569	1.5032	1.14594			1.79025	1.14202	0.683528	0.777947
0.980014	1.69156	1.68336	1.60052			1.31063	1.34311	0.572043	0.915738
3.62926	1.5738	1.66498	2.4172			0.713926	1.05997	0.525484	1.0493
1.77862	1.25025	1.279	1.94112			1.50817	0.969301	0.99876	0.861717
2.36496	0.827172	2.73005	1.64932			0.966259	1.01587	0.82313	1.03226
1.91278	1.44173	1.18346	0.800233			0.971967	0.853282	0.843591	0.665508
1.52784	1.6269	1.1642	1.78264			0.648289	1.07829	0.707364	0.662849
1.46096	1.26097	1.75611	1.60418			0.914102	0.831203	1.04406	1.07452
1.48044	1.64748	1.63619	2.28591			1.16077	0.938091	0.717864	1.47863
1.68514	1.62519	1.90983	2.85835			1.64514	0.777202	0.942448	1.04778
0.779379	1.30473	1.8191	3.3168			0.872511	0.916351	1.26212	1.2997
0.752742	1.62286	1.86727	1.57899			0.851406	0.644316	1.35273	1.22915
1.09553	2.69143	1.75371	1.24004			0.843411	0.844679	0.785432	1.70696
1.43392	1.62216	1.33184	1.99257			0.847202	1.39074	1.19602	1.95947
1.1615	2.35104	0.823742	1.62212			1.23696	0.844339	1.10701	0.801499
1.38991	2.97081	1.44292	1.7122			0.844921	1.3207	0.714785	0.981691
1.61622	1.48565	1.62182	1.39377			0.983664	0.912825	0.937074	0.961051
1.367	1.46117	2.09979	1.37389			1.0716	1.47919	0.603775	1.09448
1.11495	1.73587	1.66593	1.30339			0.864817	0.825278	0.716582	1.3481
1.43527	1.09173	2.71604	1.41664			0.77804	1.09582	0.663335	1.27939
5.40877	1.66012	1.71255	3.07108			0.661696	1.13888	1.10056	1.70817
1.48484	1.5283	1.64518	1.94118			0.888061	1.30411	1.14724	2.28308
1.03053	1.63757	1.43561	1.36749			0.958026	1.09694	0.93894	1.60293
1.75555	1.72978	1.45569	1.18239			1.41059	1.46322	1.25434	1.539
1.44005	1.90633	1.43103	1.70628			1.43678	1.48307	0.984873	1.28697
1.55346	1.02671	1.36376	1.66503			0.639562	1.91838	0.750718	1.05617
1.02957	1.19608	1.60705	1.34349			0.641547	1.05558	1.14128	1.43564
1.53096	1.6717	1.34008	1.2241			0.982596	1.44095	0.682792	1.02683
1.73446	1.99428	1.8881	1.90175			1.07476	1.41266	0.707884	1.11502
1.05435	1.64994	1.29614	2.83874			0.813056	1.25721	1.39218	0.662736
0.689209	0.69194	2.0223	1.41392			1.3718	1.61459	0.778052	1.73335
1.87328	1.84575	1.40837	1.61927			1.09667	1.78401	0.684807	1.20969
0.754018	1.52834	2.08421	1.39782			0.666636	0.868656	0.775629	0.91477
0.754045	1.92074	3.83409	3.7281			1.21312	0.847893	1.34695	1.32515
1.09363	1.43776	1.3071	1.23473			0.917124	0.732716	1.15007	1.21092
2.14103	1.61676	1.39275	1.16496			1.3078	0.868551	0.667931	0.800584
0.708204	1.34734	1.02816	1.68793			1.64036	1.41195	0.690832	1.03032
0.663736	1.62584	1.27769	1.91673			1.02569	0.845901	0.846536	1.37182
3.4736	1.45931	1.50796	1.94095			1.03223	1.39226	0.962429	1.07214
0.827084	2.30127	1.25794	1.23167			1.2307	1.14055	0.94088	1.61564
1.11321	0.873649	1.4619	1.7578			1.21179	1.21053	1.35329	1.20709
1.09466	0.987407	0.774183	1.78112			2.00689	1.05133	1.05646	0.956602
1.14438	1.87076	1.28064	1.46092			0.680711	0.870445	0.991402	0.594879
1.32535	2.87608	2.56245	1.66746			1.00595	0.893846	1.05853	0.664718
1.02444	1.46065	1.30665	2.85093			0.754173	2.16516	1.00913	0.936218
1.49304	1.30102	1.4729	2.26023			0.891399	2.32828	1.25373	1.03041
1.42274	1.42135	1.39526	2.48507			0.831178	1.09717	1.0108	1.68727
1.68865	1.41094	1.52305	1.27932			0.75195	1.13883	0.670747	1.18787
1.98452	1.27681	1.26108	1.1157			0.710956	1.75385	1.09549	0.756095
1.49198	0.820555	1.40135	1.96061			0.804886	1.97824	1.26809	1.55591
0.710064	1.14044	1.1422	2.41456			0.526779	0.937672	0.844936	1.0517
1.32842	1.23751	0.874454	1.38964			1.02958	0.799223	0.9549	1.36891
1.50811	1.70751	1.37482	1.50468			0.959987	1.59386	1.07925	0.872947
1.4897	1.645	1.07453	2.11613			0.86727	0.958585	0.949146	1.46077
1.87314	1.34505	1.28287	1.86687			0.756556	0.717985	0.687526	0.888166
0.960666	1.93582	1.2324	2.286			0.755253	1.39088	1.0106	1.59365
2.01223	1.05062	1.23224	0.824169			0.734201	1.53417	0.782423	0.689999
0.688088	1.95273	1.32743	1.63511			1.50932	1.05135	0.828912	1.34798
1.00746	1.15478	2.05642	1.32053			0.666867	1.37236	0.758908	0.551547
1.34861	1.17921	1.48786	1.5967			0.962524	2.05356	1.21116	1.89426
1.35223	1.59531	1.64483	1.43343			0.890967	0.847245	1.21436	1.03091
1.3241	1.49282	1.0761	1.38728			1.27983	1.989	1.41567	2.09104
1.17053	1.45485	0.663695	0.869733			0.69094	1.09405	0.869774	1.45879
0.98303	0.911565	1.67053	2.32227			0.939439	0.754786	0.345777	1.09797
1.39706	1.09277	1.0763	1.02784			1.37344	1.03278	1.00288	0.894485
1.12633	1.38852	1.60388	1.27829			0.688293	0.754821	0.823764	1.03035
1.18472	7.17809	1.44595	1.89046			0.667039	1.02273	1.46142	1.06315
1.17121	1.72973	1.76081	1.10037			1.00545	1.00563	0.939938	0.848354
1.43237	1.4973	1.39794	2.30102			1.00373	0.941047	1.27878	0.687342
1.3914	5.16104	1.39782	1.87384			0.896318	1.14624	1.39369	1.1063
1.60538	1.48251	1.51232	1.54733			0.747483	1.07716	0.895338	1.34998
1.78868	0.731956	0.848048	1.17778			0.912866	1.41891	0.894359	0.848116
1.35253	1.34622	1.3727	2.79461			0.845949	0.731337	1.20957	1.41563
1.55562	1.52674	1.23849	1.26855			0.776543	0.963948	1.14237	1.14919
1.07814	1.14442	1.3743	1.59563			0.98625	0.894451	0.982853	0.942634
1.23429	1.0957	1.48855	1.08492			0.576599	1.59338	0.593049	0.961765
1.71451	1.71106	2.3869	1.74299			0.693935	0.892988	1.07472	1.21953
0.943717	1.71251	1.01373	1.96363			0.716982	0.822476	1.16156	1.07751
0.735172	1.02819	1.28555	1.19797			0.719588	1.30377	0.865576	1.13992
1.46185	1.04785	0.961647	1.86416			0.71811	1.03363	0.706743	1.30313
1.34673	1.93921	1.34918	1.41409			0.924423	1.16767	0.801526	1.00875
2.39717	3.20912	1.46164	2.27618			0.671875	1.46246	1.14982	1.3267
0.640503	1.27012	1.61693	0.892518			0.603964	0.848144	0.68298	0.799725
1.85311	1.86881	1.50846	1.2829			0.685196	1.16823	0.604521	1.64642
2.05425	1.5971	2.46732	1.68677			0.595098	1.23648	0.573263	1.25555
0.734939	0.994452	1.16979	1.43101			0.642447	1.44411	1.59413	0.871713
1.55912	1.38515	1.73833	1.06085			1.21193	0.665862	0.600586	1.14571
1.83929	1.8454	1.44068	1.27231			0.710997	1.37575	0.672579	1.48814
0.873173	1.89476	1.32301	1.68396			1.14319	1.21074	0.555517	0.801178
1.02977	1.70774	1.73599	2.46582			1.05366	1.3262	0.692625	0.692363
1.42128	1.82436	1.02906	2.94981			0.868936	1.00362	1.54246	0.708968
2.19218	1.77687	1.12037	1.39301			0.818588	0.873177	0.925532	0.981853
1.73888	1.7963	1.69166	2.20889			0.710862	1.03235	0.647912	1.54005
1.72147	2.20677	2.03558	2.0504			0.663594	1.14541	0.933174	0.689067
3.26013	1.11781	1.35044	1.50531			0.735547	1.10116	0.667147	1.35026
2.27872	1.86658	1.55621	0.908781			0.595683	0.960227	0.687893	1.20936
1.50779	1.29647	1.53172	0.869257			0.937362	0.823009	0.848768	0.792853
1.30375	1.0097	1.89369	4.16417			0.93721	0.850135	0.801906	1.05841
1.48604	1.83186	2.55338	2.16423			1.20578	1.39552	1.03848	1.3715
1.03098	1.80172	2.11957	2.46164			1.30023	1.18337	1.34751	0.257656
0.800862	1.87053	1.75996	1.18516			1.22385	0.687298	1.13853	1.19245
0.756532	1.41163	2.10006	2.12221			0.709372	1.02947	0.800304	0.801653
2.00749	1.71239	1.46343	1.36864			1.09349	2.07502	0.751386	1.85192
7.13602	1.73288	2.44177	1.48397			0.575511	1.55707	0.935835	1.30259
2.26022	1.2202	1.3448	1.80157			1.43513	1.18555	1.38715	1.37174
1.28094	1.78313	1.37075	2.02004			1.65968	0.781134	1.00269	0.78002
1.18776	1.59292	1.41613	2.87708			0.77726	1.64277	0.691421	0.641432
0.733678	1.75491	1.66418	2.31626			0.937689	1.02772	0.845928	0.844825
2.00639	1.27655	1.34632	1.63901			1.18591	2.30664	0.61755	0.959907
1.66559	1.84394	1.68957	1.54736			0.643027	0.96514	1.41782	1.2543
0.916071	5.10554	1.62141	2.24399			0.645038	0.928084	1.28014	1.54954
1.6626	1.07221	1.35071	1.59485			0.598703	1.04903	0.525335	1.36786
1.98522	1.86865	2.25744	2.24915			0.734104	1.47852	1.57188	1.00703
1.43958	1.59081	1.66825	2.07276			0.899177	1.09686	1.52686	1.68512
1.48382	3.2559	1.17257	1.91363			0.895677	0.89344	1.0295	0.753827
1.07515	1.38879	1.44531	2.41235			1.25777	1.7773	0.931792	0.778333
1.80551	1.41484	1.25085	2.36517			1.57929	1.27828	1.6958	1.04926
1.27725	3.18858	1.52389	1.59713			1.46161	1.9985	0.84918	1.16318
1.11632	1.7811	1.5934	1.89952			1.70972	0.778823	0.938567	0.754155
1.04748	2.34682	1.59277	1.71099			1.93876	2.80444	1.51649	0.709475
1.41185	2.75077	1.29607	1.48679			1.85402	0.801172	1.0581	0.640164
1.45508	3.20234	1.20519	1.57989			1.14137	1.14134	0.961482	0.777618
1.845	2.77379	1.20471	1.71647			1.433	0.845684	1.04329	1.36793
0.729406	2.02103	1.63778	1.40169			1.79671	1.18069	1.60152	0.752661
1.43223	3.43115	1.43996	2.02822			1.02808	1.99917	2.07715	0.822791
2.08241	1.99986	1.8568	1.53143			1.59641	1.36574	0.508036	0.938024
1.39788	3.18592	1.24233	1.43412			1.4657	1.23172	1.02535	0.846582
2.19379	2.30045	1.30707	1.27471			1.0067	0.778887	1.09992	1.34978
1.2359	1.46125	1.81205	1.50808			0.778835	1.20699	1.32032	1.26894
1.21656	1.73199	1.76394	2.07065			0.868837	0.797675	2.27686	1.19047
1.21021	2.36464	0.917342	2.13621			0.757393	0.780383	1.66432	1.714
1.30488	1.02599	2.0185	2.02584			1.41669	0.780405	1.34828	1.00805
2.56867	1.30267	1.76448	1.42909			0.709235	0.734353	0.550017	1.96149
2.86285	1.87678	1.81187	1.4995			0.685919	1.05065	1.32397	1.64825
0.805317	1.12514	2.2019	0.999729			0.755715	0.893843	0.733547	1.25905
1.72118	1.48971	2.88168	2.05216			2.04576	0.622876	1.21381	1.60515
0.960342	2.23624	1.20895	1.84869			1.47858	0.550341	1.59972	1.82191
3.6843	0.914216	1.20935	1.36992			0.73334	0.706368	0.640761	1.23138
1.09742	1.91902	1.61786	2.03302			0.986073	0.799879	0.78164	1.68428
1.73555	1.4779	1.93694	1.54819			1.89093	1.13703	1.0736	0.716168
0.866314	1.4625	1.29906	1.59608			0.707924	0.80051	0.622058	1.36673
1.6635	1.18955	1.41219	2.57461			2.04126	1.11878	1.02777	1.37107
2.43672	1.48494	2.27795	3.04833			0.823572	1.09513	0.867657	0.573522
1.0932	1.30194	1.88919	1.61574			0.915628	0.573288	1.46518	0.596641
0.688106	1.53104	1.82121	1.61465			1.21359	1.0079	1.05208	0.872435
2.75796	1.59615	1.25146	1.93749			0.956756	1.59773	1.41313	0.73385
1.52909	2.37145	1.05348	2.11521			0.800365	0.653275	0.849294	1.16658
1.64255	1.68835	1.23914	1.86334			0.962467	0.776184	1.34589	1.09741
0.961573	1.0711	1.64427	2.25251			1.21253	0.8005	1.07226	1.50638
1.48348	1.4302	1.11951	2.52645			1.92659	1.20959	1.44122	1.89341
2.0745	1.59052	1.89454	1.75291			0.707259	0.893397	1.32205	0.75258
1.46633	0.775738	1.23395	2.0015			0.894726	0.594891	0.916557	1.23067
1.4647	1.09086	1.35431	1.7776			1.18754	0.890398	0.958925	1.3655
1.57861	1.32055	1.53087	2.16564			0.619194	1.1242	1.4414	1.44069
1.75813	1.31799	1.78333	1.76724			0.869963	1.21402	0.529164	0.957743
1.62002	1.00677	2.39405	2.02595			2.07462	1.48976	1.09724	7.07585
2.37038	1.38662	1.57559	2.43647			1.70993	1.28614	0.983435	0.640937
0.984914	1.41216	2.21496	2.41319			1.30174	1.94512	0.848128	2.48014
3.55645	1.27136	1.75865	1.34659			0.683564	1.32604	0.893399	1.36769
0.984446	1.76972	1.25695	1.68846			1.03008	1.30407	1.82856	2.11767
2.21362	2.0036	2.23077	1.66001			0.919115	0.735272	0.70844	0.957707
2.602	1.7103	2.8515	1.25488			0.734791	1.24142	0.81803	0.709906
2.43838	1.27534	1.02864	1.98168			0.955316	1.75734	1.52629	0.778386
1.46098	1.83953	1.05186	2.21038			1.06636	2.06865	1.03033	0.870304
2.5082	1.99034	1.18237	2.4801			1.30429	1.18746	0.796739	0.756568
0.778335	1.25583	0.932193	1.36924			1.28682	0.645987	1.27044	1.57904
1.59118	2.07588	1.13757	2.22771			0.68744	1.30212	1.84368	1.75908
0.753194	1.63373	1.07018	1.45813			1.02987	0.938889	1.13822	0.73322
1.15964	2.09653	1.81728	1.59055			1.60615	0.937368	1.94095	1.32994
1.20998	1.93485	1.22717	1.93242			0.849599	1.23517	0.641688	0.868684
0.615703	1.59876	1.50219	1.30204			0.889862	1.80871	0.734717	0.750432
1.57169	1.75283	1.38718	1.23032			1.26093	1.80516	0.937295	1.02736
2.65066	1.45855	1.04706	1.87189			0.802756	1.45101	0.845269	1.01037
1.2946	1.62215	1.0686	2.23441			0.826645	0.643086	0.939144	0.800841
2.40864	1.7087	1.59464	1.66511			0.851591	0.86841	0.688636	1.11737
1.56819	2.01768	1.40863	1.71093			0.843871	0.808883	0.895505	1.00541
1.18464	3.20764	1.52514	1.42171			0.898953	0.480258	1.64848	1.14089
1.34118	1.70766	1.29712	1.4841			1.07363	1.57406	0.664615	0.781455
2.21737	1.95655	2.18314	1.75838			0.965841	1.54943	0.963967	0.891347
2.0529	1.52436	1.09322	1.48633			0.916624	0.82225	1.2343	1.18659
1.66357	2.50484	1.70753	1.43888			1.4692	0.937124	0.687178	1.14095
0.980354	2.11363	1.82092	0.982624			0.82609	0.982254	0.869822	1.02608
1.75062	1.72905	1.23214	1.60077			0.894279	1.69006	0.622035	0.871394
2.34146	1.95298	1.50605	1.16517			0.850758	0.755331	1.44111	0.822884
1.39159	2.72584	1.89938	3.07646			0.939814	0.708404	0.807236	1.04716
1.4079	1.25298	1.07174	1.57513			0.803415	1.51934	0.758767	1.18626
1.46185	2.47609	2.18643	1.70933			0.802999	1.30809	0.666541	1.3696
0.970529	1.8225	0.973144	1.09573			1.2573	1.98857	1.28115	1.05097
1.61515	1.5715	1.75347	1.19199			1.12075	1.21339	0.667919	1.0867
0.693434	1.45715	1.59408	1.44621			0.84703	1.83246	1.30417	1.61236
2.01026	1.77683	1.66713	0.870212			1.1317	0.804922	1.07702	3.38781
2.4657	1.75447	1.36207	1.51201			1.39068	1.07769	0.825381	0.916531
0.718248	1.68381	1.56778	1.23689			0.985103	0.912903	1.34738	0.822809
1.16305	1.73245	1.18145	1.23738			0.732156	0.847649	0.825506	1.03508
0.821568	1.79894	1.63414	1.68699			1.37213	1.00467	1.30463	1.28123
1.38943	1.55069	1.29101	1.51315			1.05495	0.937383	0.780249	1.19146
2.02811	1.20967	1.17843	1.41988			1.5309	0.938541	0.75659	1.50777
2.29251	1.50319	2.95091	1.87296			1.46418	1.32196	0.71094	1.03373
1.77899	1.70636	1.3131	1.23648			0.921272	1.09382	1.02965	1.16639
0.593695	1.72797	1.24963	1.26242			0.914898	1.84309	1.09902	1.41603
1.66048	1.52458	1.40621	1.97217			0.734771	0.640297	1.05491	1.37048
0.686182	1.56865	0.978291	1.58228			0.760399	0.754321	1.14865	1.25705
1.70711	1.50194	0.909127	1.94339			0.82835	0.935944	1.44051	0.940682
2.29741	1.95621	1.11459	1.4443			1.53708	1.03145	0.871698	1.16305
1.25307	1.91549	0.837705	2.34982			0.828064	0.983939	0.754969	1.43045
1.73159	1.88879	0.821955	0.964041			0.982387	1.21116	0.75721	1.06979
1.16365	2.86875	1.50003	1.52602			1.07362	2.80106	0.987056	1.61788
1.36683	1.98582	2.86443	1.85591			1.30278	1.39211	1.304	0.757909
1.29623	0.868705	1.36578	2.34717			0.778534	1.45664	1.03008	0.892331
1.16129	1.75713	1.70508	1.2582			1.25646	1.14109	2.38449	1.5101
2.52996	1.14665	1.48105	1.84861			0.667335	0.730434	0.893249	0.93865
2.34095	1.50849	0.79692	1.3927			0.870961	0.756682	1.00943	1.00583
1.07662	0.869701	1.15958	2.64832			0.738789	0.915898	1.37379	1.6636
2.94263	1.8501	1.11896	1.45815			0.893128	0.959686	0.875105	1.12169
0.757016	1.48834	1.96152	1.25853			1.10081	1.18839	0.80068	1.36488
1.34823	1.43998	1.23018	1.36709			0.84688	1.05595	0.961862	1.41457
1.03092	1.48711	1.29971	2.18824			0.937365	1.73908	1.05501	0.755457
1.36844	2.01247	1.79683	2.87512			1.20253	3.74096	0.732938	0.890634
3.44191	1.41564	1.71047	1.66647			1.15971	1.12378	0.778769	1.05067
1.20404	2.21109	1.91425	0.66606			1.08377	0.808159	0.690923	0.708893
1.1059	1.20946	2.13994	2.41763			1.2001	1.2809	0.597448	1.34435
1.45741	1.12076	2.90977	1.52922			0.78878	0.779863	0.323621	0.799046
7.88532	1.46275	1.29944	1.78159			0.878915	1.30344	0.782194	0.871049
1.15766	1.64203	1.68977	1.5988			0.77899	1.05488	0.86881	0.797738
0.808801	1.34807	1.03423	2.53256			0.817759	0.869921	1.23377	0.895011
1.36774	0.87094	1.86905	1.35514			0.765234	0.648042	1.07653	0.990104
0.993861	1.30455	3.21418	1.3458			1.03441	1.10993	1.40402	0.961947
1.52647	1.28329	1.84534	2.2155			1.08813	1.71453	1.32464	0.937694
2.36292	0.824995	1.2078	1.8018			0.780516	0.778668	1.03125	1.1962
1.34846	1.55718	4.26588	1.68711			0.936446	0.872257	1.53353	1.02737
1.35977	1.03046	1.66345	1.16053			1.19262	1.09781	0.802216	0.844459
1.38642	0.943838	1.16601	2.04891			0.501839	0.506857	1.21547	0.688238
1.82255	0.848769	1.02209	2.3893			0.962909	0.646116	1.46121	0.72938
3.21848	1.83217	1.52961	2.07971			1.27997	2.12997	0.758965	1.11817
1.53886	1.12599	1.48116	1.66053			0.596517	1.2558	0.644938	1.13301
1.70801	2.37761	1.20662	2.05235			1.12068	1.46209	0.89376	0.940519
1.51764	1.58138	1.6179	1.47853			0.941084	1.46278	1.86231	0.826605
1.65908	1.97621	1.15664	1.59698			0.891446	1.02679	1.62847	0.732749
1.75373	1.55443	1.6255	1.64349			0.960189	1.61993	0.816367	1.25743
1.23274	3.96636	1.15655	1.72939			0.89227	1.2992	1.26658	0.830806
0.661026	1.7872	2.44925	1.87118			1.28106	1.05273	1.03365	0.984675
1.61014	1.0991	1.70816	1.1588			0.756522	0.708694	0.9227	1.02811
1.95638	2.03469	1.45032	1.25813			0.870713	1.09678	1.10815	1.09923
2.09051	1.95961	1.91834	1.66337			0.691286	1.28086	0.695003	1.28262
0.957954	0.753479	1.22548	1.1633			1.21403	0.663272	1.475	1.12334
1.00171	1.55443	1.66151	1.82301			0.571206	0.75832	1.19492	0.964084
0.640154	2.17899	1.52587	1.43764			1.50501	0.871812	0.620268	0.572775
1.13918	1.18808	1.84744	2.11722			1.5039	0.732972	0.777833	1.29973
0.660797	1.21073	1.58955	1.64168			0.866589	0.850273	0.665682	1.46407
0.962235	1.73043	1.46042	2.46232			0.686685	1.12197	1.30696	1.55242
1.31845	2.10026	1.73107	2.27665			1.53163	0.776499	0.915845	1.7549
1.75535	1.69184	1.54823	1.9381			0.893476	0.938001	0.802986	1.57331
1.71367	1.59804	1.41458	2.80135			0.709685	0.983323	1.07593	1.18485
1.5496	1.14517	1.18613	2.0306			1.43859	0.616494	1.07558	0.807619
2.17247	1.80665	0.910019	2.50562			0.822228	0.618291	0.623253	0.913564
0.71367	1.69114	0.935158	2.37083			0.757416	0.824697	1.48175	1.75993
0.529584	1.52804	1.5018	1.02884			1.43617	1.23149	0.911666	1.4043
0.77716	1.43869	0.799661	2.5771			0.667188	1.53112	0.913935	1.8496
2.19162	1.75762	2.2272	1.91639			1.07275	0.664108	1.23919	1.23731
1.48794	2.05753	2.20379	1.25684			0.708766	1.64138	0.551845	1.16165
2.60583	1.36752	1.54572	1.5986			0.77986	0.528869	1.02821	1.57577
1.26161	0.937887	5.27182	2.09996			1.07726	1.39493	1.09491	1.07478
0.553014	0.981037	1.14009	1.30461			0.913687	0.68643	2.43325	0.819155
1.16443	1.93654	1.06877	1.67004			0.845605	0.708507	1.39241	1.6712
1.17995	0.958026	0.71376	1.82712			0.5965	1.39241	1.80619	2.23665
1.46054	1.36797	1.11891	1.2751			1.36754	1.16397	0.66196	1.12334
1.87311	1.02579	1.9637	1.53255			0.800733	0.954856	0.986819	1.09654
2.05751	1.28301	1.19042	2.07191			1.16858	1.6711	0.866171	1.89516
1.22576	1.64416	5.6163	1.62033			0.664739	1.96215	0.888739	1.94309
1.22538	1.75512	0.894202	1.37254			0.709203	1.57847	0.686512	1.91059
1.34179	1.41326	1.84671	1.55076			0.937309	1.66876	0.934021	1.00178
1.85062	1.39235	1.30257	1.78408			0.735528	1.6234	1.18977	2.11457
1.12198	1.04926	1.37168	3.87368			0.618899	0.459594	1.04819	1.18693
2.26394	2.34657	1.48657	1.44155			0.777662	1.18846	0.529011	1.1162
1.6055	1.57214	1.02885	1.80661			1.2141	1.51931	0.662985	1.02952
1.39072	1.7769	1.51224	1.41552			0.61908	0.825586	1.50709	0.851646
1.66684	2.25547	1.07303	1.73802			0.642358	1.41324	1.07102	1.46526
1.09651	1.80035	1.35976	1.7755			1.54985	1.96569	1.80619	0.845234
0.688509	2.09702	1.7592	1.34825			0.84651	1.32623	1.39682	1.02908
0.892213	3.41448	0.92727	1.05159			1.75769	0.778161	0.801391	1.41148
0.776521	2.70887	1.77845	1.50814			2.09591	1.48569	0.617567	1.01146
0.91128	1.41355	1.87431	1.21207			0.889713	2.72679	1.1213	0.893476
1.23237	2.4586	1.80338	1.68698			0.961261	1.07453	0.892644	1.59823
1.5933	2.04729	2.16839	2.16552			1.11867	1.39295	0.708299	0.78536
1.02678	3.39253	1.48052	2.61609			0.575849	0.939852	0.58888	0.803058
4.41578	1.11967	1.52999	1.9333			0.709756	1.5851	1.20571	0.892557
1.23915	1.5066	1.2779	1.38931			0.825493	1.1875	0.755824	1.25672
3.75802	2.00737	1.39592	1.89103			1.02859	1.57499	0.846734	0.826369
0.843447	1.46077	1.27944	1.81269			1.18785	2.78059	0.660216	1.65073
0.956275	2.57662	1.23033	1.49289			0.60008	0.869895	0.957	0.941155
0.619233	1.41483	0.913997	1.47726			1.43912	1.47884	1.0354	5.21608
1.16314	1.73435	1.84337	1.48317			0.921965	0.86962	1.27709	1.43599
0.686165	1.7386	2.14376	1.68382			1.14513	2.27556	0.648017	1.62448
8.23785	1.48471	1.88912	3.92876			0.755474	2.68468	0.889838	1.05045
2.45935	2.09966	0.84516	1.93369			1.18072	0.755817	0.977363	1.04856
1.52949	2.16788	1.80062	1.75109			2.1858	0.760814	0.875217	1.0978
1.50379	1.08934	1.10312	2.18389			1.25992	0.758458	0.710047	0.935347
2.21134	1.79991	1.04947	1.64057			1.39258	0.891808	1.62536	0.961039
2.39345	1.58007	1.09544	1.70754			1.81137	0.910354	0.826908	1.64625
1.25367	2.64895	3.57813	2.20633			1.30407	1.12276	1.0964	1.36986
2.05123	1.669	1.43887	2.01812			0.712189	1.30712	1.1855	1.13945
2.636	1.41417	3.28292	1.99264			0.902777	1.14711	1.41745	0.944451
1.79576	1.09536	1.04837	1.64434			1.05178	1.19277	0.663696	0.528242
3.0427	1.43638	1.36827	1.89216			1.32299	0.914963	1.21045	1.11541
1.5024	0.891647	1.14023	2.20834			1.27828	1.00596	0.572551	0.939697
1.83959	1.8179	1.16521	1.63595			1.30298	0.710787	1.00214	1.57223
2.40666	1.75221	1.27605	1.6372			1.09827	0.799547	0.686602	2.07497
3.86842	1.48167	1.78274	1.20719			1.02595	1.75976	0.713268	1.37472
2.02727	1.01745	1.68845	1.29595			2.0311	1.05005	0.712846	1.55431
1.97968	1.00195	1.84845	1.77445			0.869513	2.20418	1.23767	1.28274
0.936614	4.04718	1.80143	1.87647			1.42686	1.6433	0.801756	1.34882
1.51215	3.16341	1.80006	2.34453			0.942143	1.34752	0.849953	1.12258
2.41219	1.43888	1.68867	1.43599			0.896032	0.622025	0.598157	1.35184
1.77437	1.45978	1.50471	2.48728			0.892549	1.07206	0.729779	0.688903
1.00281	2.14001	1.70881	1.57632			1.14391	1.73851	0.958591	1.02951
1.57262	2.00141	0.72952	1.55438			0.686573	1.21498	0.572095	2.18552
1.70961	2.09848	1.56991	1.69262			0.757829	0.713098	0.805143	1.70955
1.93522	1.07406	2.43146	1.30285			1.006	0.94206	1.18706	0.962081
2.13084	2.9226	2.15566	1.02996			1.77441	1.76576	1.30778	0.983934
1.62598	2.76179	1.61357	1.73714			1.6581	0.79871	0.823021	1.57286
0.943689	1.6908	1.43198	1.44034			1.20841	0.80249	0.958515	1.4167
2.60548	1.80477	3.6088	1.28289			2.03644	1.10322	0.779908	0.981434
1.95877	1.64118	2.67949	1.46077			1.82238	0.890214	1.48778	1.03154
2.2301	2.14616	1.20928	1.45616			1.27637	0.708971	1.12273	0.843879
2.19594	1.37116	6.65979	1.45886			1.3652	0.936249	1.32858	0.786234
1.61988	2.46782	1.90818	1.27515			1.68383	0.935601	1.85153	1.27665
0.664162	1.02844	1.98157	1.1384			0.84658	1.07594	0.869927	0.844991
1.66573	1.39075	1.70717	1.85578			0.618577	3.66953	1.21282	0.913405
1.91552	1.82675	2.70565	1.5686			1.00527	2.42081	0.643367	1.39259
1.52885	1.43665	1.27576	1.61401			2.27712	1.29868	1.96319	1.00593
1.31961	1.66269	2.95402	2.44892			0.938246	0.729211	1.27959	0.685999
1.38364	1.66154	2.09456	2.22345			1.18707	0.898756	0.755987	1.25566
0.844837	2.47963	2.14403	1.88401			1.03458	1.06512	0.960058	1.18685
1.29481	3.27948	1.67776	1.39117			1.70691	1.43979	1.38823	0.933976
1.63746	2.34399	1.5868	1.59613			2.95799	1.51049	1.05179	1.52854
1.93101	1.43889	2.0821	1.73256			0.709451	1.07616	1.34306	0.755124
1.2271	1.5752	1.6483	2.25899			1.57339	0.645797	1.84624	0.779905
1.54598	1.52682	1.32693	1.57566			0.667797	0.642307	1.00493	1.00336
1.29568	2.21361	2.03533	1.70964			1.96581	1.27769	0.641166	0.709505
2.54355	1.82641	1.82973	2.91641			1.35423	1.29873	1.68737	0.803734
1.4107	2.53551	2.41991	1.34739			1.16366	0.619566	1.02597	1.02996
1.65852	3.03889	2.66665	2.09441			0.666773	1.00902	0.830405	1.61794
2.15841	1.59666	0.982341	1.3888			1.05849	1.43772	0.801409	1.51563
1.65885	1.64955	1.20762	1.79919			1.32239	1.02791	0.688055	0.619693
1.13887	1.6606	1.66447	2.18175			1.07913	1.06907	0.618208	1.19322
1.64362	1.95627	0.798881	1.54904			0.868941	1.05116	0.642487	2.08071
1.75897	2.20301	2.00339	1.61347			1.03106	0.687977	0.917203	0.848322
1.68733	1.78735	1.17112	2.47533			0.778193	0.687493	1.274	1.3704
2.0308	1.25178	2.32833	1.81675			1.07468	0.683089	1.43569	0.985078
1.41496	0.866953	1.93762	2.11126			1.2306	0.888265	1.20538	1.28034
1.98609	1.57398	1.45809	2.22463			0.913656	0.814237	0.798423	1.43739
1.91943	1.43496	1.84984	1.65603			0.778461	1.76769	0.594406	0.936391
2.09437	1.18603	2.30074	1.70333			0.780742	0.936036	1.57345	1.71064
2.48234	0.979462	1.70739	2.01602			0.801757	0.689114	1.52254	1.23169
1.2997	1.89111	1.43553	1.94334			1.1478	1.57434	0.891135	1.25461
1.34625	3.43359	1.2541	1.03166			3.32195	0.82559	0.639345	0.80153
2.48441	1.59112	2.31721	1.12035			1.05027	1.00381	1.37191	1.09644
1.80262	1.39029	1.25721	1.27442			1.68639	0.917656	0.869039	0.959004
1.89187	2.09504	1.15904	1.47929			1.21093	1.25627	1.55111	0.572384
2.07315	1.57318	1.00306	1.83813			0.779036	1.43921	0.871294	0.982426
2.27862	1.61613	1.49834	1.50524			1.23636	1.10992	1.37581	1.8522
2.06981	1.18678	1.43348	1.79683			1.21683	0.550516	0.799196	2.09485
1.18681	1.86676	1.36796	1.505			0.936874	1.23788	1.83048	1.439
3.58871	1.75241	0.954292	1.79663			0.692108	1.12237	1.35093	1.48016
1.3885	3.29683	0.821016	1.90687			0.660043	0.935861	0.755114	1.00796
1.45765	1.70525	1.65682	1.6386			0.757368	0.6628	0.848297	0.985092
1.34182	2.48986	2.00055	2.20752			0.736182	0.872562	0.984467	0.800264
1.45614	1.41219	1.59136	1.36676			0.641129	1.52885	1.00977	0.937091
2.1115	2.02317	2.0426	2.20935			0.893336	0.868971	1.14719	1.27878
2.23157	3.59299	1.38781	1.31893			0.868305	1.16791	0.529184	1.00486
3.09534	1.09772	1.95316	1.77249			0.688449	0.893135	0.914294	0.942396
2.32255	1.25783	1.45377	2.95475			0.641369	1.87518	1.07183	0.799264
1.38943	2.394	1.15736	1.28923			0.87157	1.21182	2.44052	0.823771
1.82028	0.942843	1.8345	1.77494			1.55232	0.753135	0.571386	0.918706
2.70916	1.5832	1.93566	2.07221			1.57838	0.621272	0.911447	0.981803
0.726852	2.7851	1.59696	1.50443			1.16326	1.02676	0.641687	1.04073
1.59332	1.39593	1.32158	1.5297			0.799901	0.730046	0.801655	1.21162
2.52495	1.25663	2.79887	1.50216			1.05562	0.75822	1.32478	1.28508
1.98051	1.70851	1.52522	1.36392			1.32252	1.37288	0.935273	1.66969
1.65793	1.23562	2.67147	1.5761			1.13644	0.826457	0.641139	0.917372
1.34165	1.18761	2.11887	1.82583			0.980144	1.42256	1.16283	1.48984
2.23469	1.25232	2.18561	1.52894			1.02668	1.37187	0.936962	0.737024
1.93915	1.70847	3.1437	1.16519			0.757359	1.30239	1.45895	1.2605
1.57517	1.36013	1.97408	0.892913			1.07968	1.642	0.870897	0.964235
1.05134	1.45302	1.23465	0.989903			0.686803	1.34776	0.777363	1.17159
1.77607	1.6138	1.44393	1.43901			0.669269	1.29093	0.801915	0.704029
1.18453	2.2904	2.09435	1.04895			0.690363	1.41781	0.961447	1.67572
1.84508	1.90341	5.86585	1.89536			1.62194	1.32252	1.91815	1.08068
1.41538	1.75464	2.36555	1.53288			0.938758	0.753843	0.915012	1.0514
0.686933	1.99851	1.77516	1.68996			0.777185	0.91641	1.12006	1.18998
1.3684	2.02794	1.38913	1.12179			0.893235	2.17209	0.983681	0.0964551
1.68414	1.46045	1.82338	2.05138			0.694427	1.43608	1.1406	1.48521
1.91337	1.84937	1.64179	1.59733			0.954962	0.57127	0.957639	0.843011
2.00627	1.78631	1.64338	1.30178			1.11998	0.889067	0.75364	0.779492
1.04864	0.98146	1.88951	1.14387			0.942113	1.02805	1.91391	0.823612
1.00443	1.48661	2.06953	1.25769			0.96331	0.753932	1.38948	0.781967
2.95834	1.62048	2.30375	1.47564			1.14185	0.93514	0.84634	1.82321
1.70812	1.5249	2.61312	1.82715			1.28013	2.04717	1.00482	1.29888
1.91377	1.54826	6.53276	1.14495			1.0098	0.872917	0.713647	1.18557
1.88644	1.74953	2.47527	2.70894			0.733341	1.41193	0.964834	1.32529
1.75658	2.29587	3.31571	1.55307			1.00742	1.48242	1.34997	1.86831
3.18514	1.36674	1.36296	0.78074			0.756795	1.44119	1.46368	0.756209
2.07311	1.57078	1.888	1.00568			1.18989	1.21039	0.729558	0.731138
1.93373	1.18166	2.38757	1.812			0.75904	1.18745	1.14576	1.0101
1.68132	1.34375	3.46182	0.917441			0.599396	0.916015	1.27949	1.43451
1.50171	1.57259	3.20606	1.55507			1.02978	1.09587	1.00667	0.914926
1.72844	1.69367	2.25475	1.78809			0.826811	1.00231	1.23172	2.5572
1.18459	1.94008	1.61805	1.30511			0.986712	0.986524	1.23005	2.68423
1.73169	1.2766	1.68355	1.44198			1.69214	0.870172	1.73127	0.730878
1.88865	0.324244	2.27534	1.42174			1.23038	0.645022	1.41275	0.829217
1.41762	0.140007	2.14048	1.53206			1.34824	1.66152	1.02867	0.741303
2.82918	1.81875	1.56862	1.43294			0.644429	0.877339	0.80097	1.02806
1.4171	1.66117	2.38639	1.55535			2.23854	1.68563	1.37374	1.26078
0.664123	1.88843	1.09327	1.71786			0.851735	0.710595	1.32684	1.26029
1.64131	1.36614	0.70712	1.67047			1.57965	0.663761	1.63949	0.691371
1.45927	2.00046	1.91322	1.37274			1.49813	1.30117	1.54391	1.40495
1.54906	1.45762	2.04903	3.06192			0.765636	0.961273	1.05277	1.46371
1.2065	2.9528	1.89126	1.2155			1.01355	0.961705	1.16784	1.26329
1.43803	2.16043	2.52907	1.19154			0.0519488	1.11919	0.868637	1.84492
1.0758	1.98899	1.63927	1.25891			0.861062	1.23442	0.730762	0.915532
1.25622	1.25644	2.64206	1.91759			1.05857	1.07448	1.0521	0.846521
2.04772	2.44078	1.91513	2.69312			0.62116	2.1901	0.825127	0.890151
1.03052	1.32347	1.47955	1.9201			0.949822	0.778236	1.00422	1.16331
0.941058	0.778542	1.00463	1.35171			0.680422	0.825666	0.891954	0.526484
0.869668	0.528164	1.7761	2.62737			1.32687	0.873987	1.14159	1.36754
1.12212	1.32385	1.3686	1.35134			0.833164	0.953123	0.783652	0.896713
1.16732	0.80144	1.82176	1.05425			1.25269	1.69614	1.27495	0.595326
1.44095	1.50745	2.00749	2.21271			1.46296	1.09773	1.00675	1.05055
1.05083	2.37281	1.46296	1.71119			0.753131	0.709323	0.778268	0.910779
0.960023	1.91775	1.20911	1.00733			0.848928	0.914813	1.03151	1.18647
1.20901	1.45979	1.73119	2.16832			0.755519	1.35509	1.28408	1.23852
0.983896	1.82553	1.70934	1.53031			0.801079	0.776604	0.870468	2.18556
1.4396	1.7379	1.81827	1.92356			0.661468	0.779044	1.16675	1.412
1.80318	0.937161	1.77389	1.41536			0.640584	2.12457	0.684538	3.46471
1.37271	0.756421	1.36558	2.07667			0.618957	1.00588	1.62508	0.960656
1.32905	1.10043	1.2545	1.4842			1.64351	0.691267	1.03023	1.32237
0.850951	0.916505	1.84594	1.71356			0.61833	0.813326	1.2812	0.866175
1.50932	7.38567	1.82755	2.06202			1.5321	0.866975	1.28867	0.914763
0.91795	1.7827	1.38876	1.50964			1.02599	0.870112	0.858965	1.07132
1.55535	1.42057	1.63789	1.82735			0.59899	0.12049	1.15976	0.981916
0.847925	1.94246	2.52281	2.03487			1.02834	0.448454	1.15472	1.02939
1.21208	1.19227	2.93063	1.32135			0.90374	1.07247	2.00256	0.803767
1.82901	0.920852	2.81907	1.3726			0.640997	1.1382	1.24142	1.03239
1.14225	5.45803	1.59961	1.34749			0.892966	1.23429	0.484883	0.823757
1.63016	1.94587	1.05049	1.59544			0.709761	0.869261	0.742927	1.35165
1.05703	1.0561	1.23258	1.40871			0.871327	0.643196	0.681389	2.28294
1.41519	1.84712	2.0518	2.08917			0.550049	0.617365	0.599726	1.03107
1.10601	0.802369	1.39285	1.61457			0.754494	1.07327	1.43268	0.849085
1.39218	1.37177	1.77808	1.98201			0.755203	0.958679	1.12124	0.959372
1.39861	1.66916	0.824492	1.36902			1.11695	0.685919	0.870252	1.32577
1.39276	1.87207	1.36884	1.57291			0.889974	1.14288	1.73803	1.0506
1.80785	1.4129	2.2537	6.3827			1.15904	0.866441	0.73297	1.43881
1.52699	2.64881	1.00552	1.90812			0.726675	0.91563	2.03147	0.61837
4.60016	0.937249	1.07557	1.64109			1.2991	0.755658	0.596362	1.26228
1.46519	1.62065	1.39284	2.16299			0.923638	0.775388	0.732304	0.984242
1.71967	2.30458	2.18247	1.82278			0.712566	0.893429	0.824014	0.757069
1.48733	1.31846	2.07556	1.09337			1.14433	1.54459	1.32744	1.12038
1.12582	1.93118	1.4034	1.50804			0.891935	1.34544	0.870878	0.738438
1.91909	1.57314	1.71368	1.79705			0.622041	1.02492	2.30419	0.91898
1.7637	2.62004	2.57761	1.79905			1.55717	1.09181	2.00901	0.462341
0.918473	1.91508	2.12411	2.05039			0.803102	6.94899	1.00816	0.693996
2.43595	1.73329	1.18753	2.81938			0.758834	9.88602	0.848473	0.985216
3.39971	1.46428	1.73373	3.54892			0.820585	0.692304	1.43992	1.4455
1.03837	2.38257	1.27855	2.17268			1.25439	1.12233	0.575264	0.750462
1.09685	1.66653	1.52974	1.27969			0.988648	1.32479	0.595555	1.10156
1.92758	1.62125	1.25874	2.17071			0.846728	0.779909	1.00694	0.89271
1.03078	0.691437	1.55302	1.94278			0.665038	1.18428	0.690342	1.0345
1.4641	1.5686	1.53067	2.80416			0.573058	3.50049	0.732228	1.4365
0.709262	1.38847	1.27979	2.4199			0.688019	0.934142	1.27997	0.800908
1.55408	1.91022	1.12297	1.96165			1.11444	1.57844	0.979257	0.80306
1.48519	1.75359	1.65007	1.02752			1.29893	0.459146	1.45935	4.35388
1.23713	1.31998	1.46715	2.69249			0.644251	1.00515	0.618893	1.23836
0.937631	1.59331	1.16629	1.71195			0.893589	0.799883	2.83972	1.14013
2.28059	1.68622	1.12266	1.21088			0.985124	1.39135	0.778593	0.413764
2.28713	1.68941	1.41721	1.50818			0.619869	1.30288	0.685517	1.14332
1.21725	2.05523	1.64543	2.16903			0.619643	1.32487	1.56864	0.480089
1.59901	0.732838	1.87512	1.94403			1.31173	1.87443	1.20988	1.66536
1.00675	3.05249	0.781914	1.57884			1.14274	0.891028	1.345	0.663772
1.88641	1.79568	1.8536	1.27511			0.708184	1.09625	0.733581	0.573096
1.48068	2.03401	1.14811	1.11823			1.32365	1.23005	0.801624	1.03171
1.02861	4.20716	1.3513	1.27651			0.977682	1.18389	1.14457	1.36928
0.848286	1.86558	1.5157	1.0739			0.98367	1.52728	0.960106	1.27582
0.799543	2.04875	1.18846	1.3025			0.685497	1.39318	0.773638	1.84183
1.57682	3.08173	1.01024	1.66912			0.600419	0.662593	0.753724	1.95208
2.08488	1.70683	1.71649	1.82042			1.41499	1.43875	0.711629	0.822376
1.25779	1.63821	1.30869	1.66402			0.644353	0.915875	0.621998	1.25619
0.734032	2.04901	1.37421	1.68888			0.884374	1.61934	0.776928	1.16686
1.12111	2.79964	1.66849	1.12275			0.547939	0.730128	0.663575	0.892955
1.46235	2.66061	2.03739	1.64613			1.52801	0.800542	1.18933	2.28003
1.36966	1.73767	1.81063	1.85484			0.734688	0.707375	0.890007	1.30162
1.03027	1.07458	2.6086	2.17193			0.844584	0.958525	0.683278	0.913657
1.89845	1.93835	1.98973	1.55541			0.686018	0.86691	1.11634	1.25599
0.980849	0.687022	1.58178	1.87232			0.731878	0.912509	1.34305	7.09223
2.37543	1.61831	1.26	1.50744			0.687302	0.912248	0.776928	0.824478
1.00655	1.21062	1.53519	2.86388			1.09816	2.18568	1.61375	1.23628
1.77932	3.51245	1.48482	1.22909			0.873772	1.61682	0.89366	0.81922
1.57869	1.2524	1.80277	0.730891			2.48242	1.05382	1.05278	1.18992
0.686219	1.53499	2.00813	1.27583			2.02274	4.39059	1.55587	0.778768
1.25627	1.89802	1.348	1.51079			1.4349	0.886117	1.2334	0.889103
1.64236	2.07663	2.1907	2.30252			1.68796	1.07867	1.20967	0.84597
1.48181	1.28136	1.66707	1.98347			1.3972	1.01011	0.94227	1.20782
1.34492	3.28011	1.23577	2.12324			1.1657	1.3978	0.869605	0.730216
0.756744	1.28503	1.25717	1.57642			1.43968	1.09108	1.07717	0.7593
1.29836	1.39294	1.50775	1.50258			0.892553	0.869452	1.18976	0.913648
1.25399	1.07415	1.23502	1.59555			0.912969	1.73629	3.62641	1.074
1.82453	1.53097	1.05153	2.05034			1.30384	1.2128	0.914959	1.71216
0.979677	0.0266118	1.02331	1.93581			0.890744	1.05149	0.893246	0.845811
0.709344	2.00791	2.18632	4.17552			1.01123	1.35031	1.07775
0.822462	1.55116	1.39652	1.47714			0.756268	1.12115	1.21306
2.34728	2.05683	1.76309	1.59452			1.32586	0.620962	1.0794
1.30882	2.57236	1.42047	1.5938			0.641356	1.19869	1.18955
1.50545	1.866	1.05746	1.48315			1.94026	0.917389	1.98234
0.990246	1.61579	1.92363	2.09469			0.711365	1.03465	1.16246
1.45767	1.25287	2.02855	1.87155			0.8005	1.48771	1.36419
0.867968	2.81892	3.10155	3.1591			0.80066	0.736881	1.4363
1.20906	1.37225	1.41346	1.57542			0.847519	1.11958	1.70869
1.86788	1.16365	1.34949	3.18753			0.664569	0.527618	1.25675
1.82136	1.52745	2.19212	1.70864			1.12962	0.966001	1.75579
0.664407	2.25051	1.89807	3.7278			0.805422	0.690169	1.64921
0.802053	1.96415	2.6007	1.8215			0.84646	0.666706	0.803094
3.16217	1.59891	1.9216	1.82188			0.779498	1.18001	1.41434
1.48476	1.92015	3.14757	1.54947			1.39498	1.05517	0.868325
2.50501	0.687432	2.02642	1.12123			0.802735	1.01168	0.554615
0.8917	1.96559	1.59774	1.8044			0.959546	0.779974	1.39248
1.79674	1.60074	1.69115	1.73797			1.57429	1.23449	1.12401
1.36804	1.07572	1.73565	1.67294			1.09772	0.690392	2.79641
1.70725	2.14482	1.36655	3.7395			1.77703	1.16548	0.802426
0.950676	2.83069	1.77864	1.50761			1.36893	0.734217	0.869983
1.23106	1.69504	2.13924	1.32457			0.891976	1.03248	1.09762
2.39184	1.92151	1.30357	1.96509			0.957863	0.982081	0.823342
1.77501	1.25674	1.37041	2.09936			1.02572	1.14381	1.05447
2.17127	2.09002	1.09759	1.37047			0.891731	0.780605	1.12425
1.3464	1.66044	1.80177	1.70757			1.07191	0.758253	1.82659
1.18553	1.4362	0.913733	1.09969			1.52777	3.57979	1.21113
1.4589	1.75221	1.3885	1.48582			0.755488	1.0528	0.777784
1.30131	1.60369	1.45864	1.29691			0.640839	0.777387	0.757854
1.05035	1.96278	1.32318	1.66202			1.00646	0.997008	2.18675
1.39015	1.18716	1.82345	1.41403			1.07197	0.712382	0.755597
1.1193	1.82998	1.05102	1.38967			0.890528	0.914882	0.893269
1.51554	2.18486	1.45822	1.1849			0.890909	0.825112	1.3933
1.02812	3.36986	2.23115	1.4575			1.39259	1.23204	0.710482
2.07683	1.63904	1.71202	1.70452			0.909784	0.938667	1.07353
1.7591	2.07211	1.39089	1.58833			0.781118	1.39527	0.621268
0.708266	1.77596	1.63964	1.50137			1.16935	1.64007	1.89859
2.79681	3.05004	3.15991	1.85926			0.822511	2.13481	0.89171
2.61634	1.79984	2.09822	1.72509			0.86997	0.620411	0.869763
1.18403	5.24567	1.50414	1.83885			1.70014	0.820723	1.02936
1.48055	1.90941	1.55231	1.68069			1.301	0.956813	1.37129
1.82255	1.4348	3.47561	1.65514			0.82395	0.596727	2.07426
2.0299	1.56604	1.77695	1.61233			1.39315	0.778997	0.779001
2.29779	2.29712	2.2991	1.38946			0.776621	0.823311	0.619366
0.958521	1.5482	1.34502	1.43824			0.8922	1.91387	0.936622
1.3944	1.88585	1.39061	1.75691			0.872969	1.32617	1.18925
0.732665	1.68538	2.59676	1.79959			0.866615	1.23003	1.00386
1.39593	2.45694	2.59298	1.48142			0.829063	1.30346	0.707099
0.708779	2.39493	2.52737	3.03379			0.89367	1.07321	0.915356
1.6888	1.20968	1.43504	1.36775			1.19565	0.912475	0.912979
0.802741	2.71296	1.05119	1.36992			0.669719	1.10024	1.46793
1.96037	1.6435	1.52748	1.48307			1.17001	0.593963	0.799407
1.17825	1.26076	0.845924	1.52553			2.01045	1.23682	0.809268
1.07202	3.55539	1.66033	1.93797			1.6223	0.982087	1.00438
0.709636	1.96183	3.61567	1.56858			1.28192	0.988385	0.873814
1.77856	1.79735	1.09304	1.36413			0.64346	1.93376	1.43737
1.46116	1.68739	1.1628	1.33947			0.573032	1.94409	0.000655729
1.62266	2.48534	2.16741	1.90965			1.00683	0.80275	0.715249
1.69227	1.61354	4.66217	1.68864			0.785036	0.827064	0.733021
1.68782	1.37069	2.55172	1.68603			1.91942	1.41618	1.57953
1.30187	1.75211	1.32309	2.93902			0.87308	1.48393	1.21099
1.29987	1.72922	1.27836	1.34473			1.83259	1.05187	1.39463
1.51459	1.74688	1.27726	1.32366			1.52749	0.730949	0.870892
1.82783	0.95779	1.25375	2.34672			1.03271		0.804536
1.32766	0.849528	2.17205	1.31995			1.19063		1.10132
0.844778	2.36921	2.46476	1.36491			0.733613		1.30425
1.33168	2.46398	1.66444	1.20978			0.754167		0.644818
1.17074	1.57805	1.73552	1.38631			1.82275		0.775592
1.59925	1.5769	1.68299	1.68002			0.961755		0.655491
1.05214	1.32353	2.21058	1.56878			1.14269		0.869299
0.916673	1.70989	1.27792	1.45488			0.826006		0.756373
1.87335	1.39012	2.21035	1.68193			1.04976		0.780099
1.41693	0.801433	2.95819	1.45849			0.730326		0.664975
0.709228	1.71319	1.20984	3.31618			0.821248		0.893365
1.72913	1.5315	2.93425	2.5176			0.779926		1.03146
1.88932	1.57522	1.68774	2.003			0.869173		1.0502
2.09091	1.07497	2.87224	1.4785			1.02895		0.757622
1.11708	1.1433	1.28444	1.43003			1.03098		0.75515
0.64263	0.914741	1.04918	1.59427			1.02858		1.02831
1.77383	1.75471	1.07394	1.84315			0.914062		1.14773
1.54934	1.25616	1.32453	1.52333			1.50514		0.871771
1.32217	1.43802	1.62071	1.7094			1.0717		1.64626
1.29891	1.45684	0.708418	1.26333			1.00478		0.805322
1.43565	1.70941	2.48468	1.2728			1.00846		0.873266
1.27777	0.823065	1.39094	1.12			0.66166		0.827558
2.79924	1.2978	0.976244	1.82973			0.874102		1.14515
1.20898	1.38661	1.68633	1.75815			0.666636		1.60115
1.27744	1.81711	1.50652	1.25831			1.10004		3.81963
1.02916	1.38489	1.23309	1.50848			1.03717		0.666015
1.68486	1.41047	1.45897	2.69822			1.46042		0.938536
1.09761	1.54439	3.40206	0.895382			0.89015		0.756306
6.78789	1.45306	2.78176	1.051			1.64479		1.71223
1.27919	1.50735	2.28397	1.6221			1.27716		0.942284
1.16435	1.98689	1.76133	1.48944			0.849272		1.08104
0.935767	1.61572	2.35044	0.985613			1.18489		1.03365
1.07104	1.59623	1.05609	1.12205			1.05193		1.32144
2.37846	1.34555	2.6901	1.25577			1.30407		0.668907
1.02962	2.77233	0.960953	1.5763			0.720624		1.37351
1.46058	1.07502	1.50728	1.42652			1.04362		1.11539
0.711433	1.65608	1.23499	1.6016			0.995745		0.93832
0.779614	2.01105	1.32558	0.918892			1.24727		0.801705
1.00626	0.9758	0.991232	1.33181			0.917057		1.28007
0.709168	1.84626	1.44119	1.25745			1.30555		1.25774
0.437287	1.36942	1.23607	1.35419			0.629543		0.89579
1.12061	1.65911	1.39276	2.01714			0.949593		1.14321
1.5292	2.24669	1.3665	1.07424			0.948826		1.00796
1.05448	1.70319	1.46329	2.8581			0.728819		1.13893
1.1194	2.01861	1.32422	0.983011			0.704896		1.0058
2.10399	1.50154	1.46269	0.969292			1.37162		1.0999
1.51545	1.79541	1.94445	1.92296			0.713062		0.711448
2.37557	2.48582	1.85027	0.869636			1.4631		1.61351
0.778018	0.551362	1.87057	1.23564			0.870736		0.711483
1.47828	1.20806	1.84651	1.4667			0.73032		0.984861
1.07866	1.50526	0.842926	1.73613			0.963284		0.824498
1.78163	2.03022	0.888804	2.05567			0.685438		1.11991
0.800111	1.17983	1.34344	1.30241			1.30241		0.728329
1.45996	1.39036	3.40933	1.64508			0.663003		0.572567
1.81019	1.37536	1.29525	1.53233			0.736919		1.75827
1.39538	1.22998	0.869741	1.87031			0.735061		1.39828
1.04628	1.31657	1.44126	1.67162			0.641287		1.30707
2.14201	1.32647	0.956146	1.36927			0.986326		1.0751
1.38856	1.66145	1.3895	2.00835			0.938		1.21481
0.572533	1.77371	1.48002	1.03741			1.32595		1.27835
1.1859	1.45693	1.29816	1.6896			0.636253		1.68696
1.37269	2.24842	0.980355	2.04634			1.59384		2.05392
2.00434	1.4121	1.82561	1.25427			1.83692		1.11829
0.661651	1.36337	1.50322	1.25688			1.66337		1.09403
1.39393	1.88852	1.3663	1.4846			1.74034		1.02707
0.480838	1.95407	2.00605	2.37338			1.20683		1.50637
1.73326	1.49906	2.32289	2.03355			0.845175		1.5316
1.46151	1.3017	1.16305	1.16114			0.753695		0.801252
0.641084	1.54881	0.915995	1.28152			0.845492		1.07901
0.503878	1.63695	1.12229	2.30502			1.02829		0.729685
2.29785	1.32383	1.48516	1.32407			0.732068		0.723873
0.915862	2.71002	5.64816	1.32568			0.93527		1.03486
1.04745	1.11828	1.39109	2.04776			0.754349		1.21414
0.861106	1.30755	2.17123	2.00609			0.6849		1.09974
1.27803	1.26011	1.71132	1.87021			1.12117		0.996235
1.38106	1.37502	1.48413	1.62012			0.803084		0.979304
1.32732	1.57428	2.16885	1.39058			0.666927		1.12614
0.525705	1.17038	6.52169	1.78148			1.00411		0.780015
1.4591	2.01182	1.77874	1.6439			0.645769		0.9361
1.18751	1.12044	0.938499	1.68448			0.893096		0.736653
1.89819	1.29947	1.55831	0.638378			1.5992		0.641019
2.20476	1.30349	1.46328	3.04822			0.687433		0.871262
1.58833	1.66766	1.40626	1.2974			0.98851		1.03002
1.56055	0.846302	1.91629	1.31925			0.708374		0.918925
1.27937	1.29922	0.952739	1.38696			0.800255		1.12251
2.01106	1.35113	2.03196	2.8905			0.983462		0.667052
1.0067	1.41614	1.39703	1.68609			1.35881		1.18626
2.37587	1.35262	2.59741	2.02481			2.25066		0.798359
1.41502	1.00669	1.89828	1.84411			0.757439		0.939372
0.777852	1.25724	2.33442	1.43518			1.21471		1.55202
1.36527	1.35011	1.37356	1.14006			1.25623		1.32611
1.31968	0.986139	1.48291	1.77574			1.23292		1.02583
0.594406	1.19517	3.12251	1.43784			0.869814		0.663394
0.731695	1.98914	1.20972	1.18766			0.985462		0.801756
1.40892	0.828423	1.36717	1.76182			0.894622		1.02379
1.32139	0.985123	2.73267	1.73157			0.842023		1.22046
1.43273	1.44103	1.80496	2.84217			0.931139		0.163955
0.911764	1.71696	1.98048	1.45575			0.890788		0.935103
1.11466	1.28551	2.36608	0.959372			1.32841		0.641905
0.801996	1.65102	2.82958	1.43534			1.3289		0.868638
1.22882	1.23788	1.41737	1.59158			0.643686		0.798368
1.32155	1.76271	2.18747	2.3933			1.16822		0.752545
0.753651	1.28255	1.22989	1.41864			0.775991		0.999773
1.27735	1.53056	1.18295	1.78338			0.846738		0.684946
1.40974	2.10389	5.29848	1.59921			1.53773		0.979236
1.711	1.42234	1.20827	1.41707			0.688284		0.661655
1.18419	1.41766	0.890748	1.55022			1.25872		0.939236
2.45766	1.03073	0.638513	1.50854			1.14364		1.30297
3.66479	1.35187	1.61598	1.66149			1.37533		0.913146
1.62275	1.62276	0.730392	2.09593			1.67379		1.13884
0.660301	0.917874	3.13689	2.0289			0.870618		0.687663
3.40879	1.45117	2.36958	1.98174			1.30536		1.14274
1.89161	2.53775	1.78118	1.32237			0.968186		0.64006
2.09379	1.32882	1.06934	1.93726			1.28085		0.686543
1.68455	0.939589	2.823	1.07576			0.686561		0.82489
1.11701	1.23959	1.32045	1.25478			1.2583		0.708303
1.57122	4.82172	0.934881	1.81822			1.25815		0.61821
1.32033	1.13939	1.25656	1.36081			0.912966		0.757449
1.77464	0.780235	0.959017	1.80403			0.777615		1.05176
2.20327	2.16697	1.32593	1.6459			0.777716		1.16508
1.79786	1.68892	1.09522	1.53207			1.1426		1.04918
2.49965	1.89236	0.892559	1.64374			0.959818		0.939814
2.63724	0.869088	1.0259	1.80666			0.686661		1.50398
1.18321	1.85024	1.43776	2.73712			0.708444		0.643856
2.7954	1.09734	0.757231	2.23357			1.34328		0.896883
0.93424	2.35086	1.41287	3.43525			1.21731		0.918134
0.959963	1.85097	1.71621	1.50428			1.04956		1.13977
1.91387	1.59439	2.35031	1.29788			0.934878		1.2804
1.45751	2.77621	1.00872	2.02433			0.800098		0.78208
1.1673	1.25475	2.83088	2.0024			0.774429		0.985569
1.50075	1.53037	1.35005	1.63941			0.914762		1.45213
0.252798	1.48603	1.41741	2.88725			1.29877		0.779199
0.843486	2.12173	2.081	0.869601			0.918257		1.00811
2.06987	2.00462	1.31248	1.5467			0.733067		1.0514
1.2334	1.234	1.63681	1.29599			0.991837		1.55259
1.21055	1.93923	1.7654	2.31635			9.08173		0.962671
1.43398	1.79866	1.50835	1.59249			1.54938		0.724377
1.70882	1.84483	0.620898	1.0958			1.52994		1.23197
1.54773	1.23702	1.18391	2.11477			0.595527		1.41454
1.30614	1.52363	2.38668	2.12295			0.710512		1.73291
0.870829	2.1834	1.80398	1.50639			7.42252		1.37062
1.80822	1.5225	1.34208	2.34623			0.733002		0.888574
1.55579	1.18167	0.753354	1.27852			0.803275		0.797804
1.1188	2.08678	0.803406	3.72815			0.572759		0.73389
1.14475	2.09271	1.23047	1.61834			0.847259		1.75232
0.893274	2.84839	1.93414	1.59308			1.27726		0.848396
0.711787	1.64001	1.75313	2.48174			0.957343		1.96334
0.917872	1.73293	1.32716	1.05016			0.776679		0.75831
1.22992	0.957509	1.27685	1.47824			0.64279		2.78423
1.7374	1.52219	1.70821	2.11582			0.7545		0.777727
0.826136	2.0525	2.56844	1.47831			1.57295		1.37029
1.12016	1.43759	0.889595	1.77625			1.53088		1.32587
1.14703	1.667	2.16036	1.45272			1.75792		1.28421
1.62233	2.069	1.4113	1.23501			0.913968		1.30349
1.37	1.6867	0.867509	1.60131			0.937366		0.781458
1.55392	0.913618	1.61519	1.66414			1.05681		0.969931
1.03026	1.57249	2.93216	1.46033			1.48537		1.119
1.89819	2.58092	1.77537	1.57473			0.974468		1.20957
1.71097	1.16799	1.68487	1.62278			0.686907		1.1417
0.780419	1.23911	1.32121	1.63729			0.846531		1.25519
1.46086	1.5969	1.84404	2.35206			1.03063		0.732478
1.1643	3.0993	4.54394	1.40749			1.13977		1.18586
0.91372	1.73302	2.40955	2.70603			0.80126		1.21228
1.50418	0.96032	3.40817	1.77502			1.00597		0.434633
1.09551	1.02668	1.91341	2.55987			1.23812		0.822139
0.731776	1.43997	1.34396	1.97679			7.02872		0.891375
2.09118	1.43459	1.7496	1.38811			0.732024		0.707386
1.25367	1.00309	2.43464	1.89171			0.910524		0.731875
1.50528	1.34359	3.23145	1.73655			1.05429		0.615584
1.00263	1.29918	1.45635	1.61916			1.04882		0.86695
1.55094	1.27637	2.01228	1.20857			1.02925		1.09491
2.44918	1.39054	1.7726	1.4783			0.890233		1.00499
1.92832	0.890799	1.09686	1.42111			1.27973		1.09456
2.16122	2.43789	1.16095	1.50487			0.894303		0.686232
1.81653	1.87111	2.15701	1.68414			1.13942		1.11584
1.92927	0.87227	1.43031	1.70194			1.26869		6.99515
2.34065	1.56016	1.659	1.75138			0.687135		1.71426
1.38498	1.59524	2.68175	1.56587			0.939848		1.43883
1.27147	1.35004	1.61395	1.81731			0.621534		1.00588
1.2697	1.32627	1.74821	1.9769			0.821662		1.80404
1.87131	1.98617	2.51564	1.45596			1.02777		0.800812
0.777846	1.66264	1.27412	2.04413			1.05604		1.23846
1.12117	1.89647	1.66082	2.00508			0.942219		1.00544
1.32048	1.37165	1.45778	2.00428			1.41596		0.890161
3.28079	0.733636	1.65948	1.84609			1.39055		1.20901
1.5537	2.11264	1.36502	1.70654			0.757584		0.73391
0.960878	1.45116	1.66295	1.45918			0.988013		0.735784
2.44109	1.66752	1.86359	1.47876			1.03357		0.957007
1.23266	1.32581	1.56922	1.11641			0.930453		1.48137
2.3013	1.11981	2.56806	2.0288			0.757104		0.596617
1.07415	0.619899	1.59134	1.54894			1.30181		1.07469
0.913951	0.868001	1.42206	1.27713			1.24569		0.684683
1.41467	0.954419	1.57677	2.05391			0.59887		0.571383
1.07411	1.59475	2.4673	0.753996			1.03149		1.09628
1.02777	1.93638	1.30519	1.77557			0.987827		1.12204
1.3935	1.16322	0.689245	2.00051			1.4175		1.32203
0.793728	1.74008	2.00734	2.77307			0.936954		0.824553
1.11403	3.63714	1.57325	1.43336			1.16828		1.32233
1.6204	1.91038	1.78164	1.59063			1.07522		1.16171
2.07441	0.661221	1.467	1.91609			0.804118		0.67041
2.43965	2.56928	1.62075	2.0526			0.940924		1.32245
1.75139	2.11944	2.26154	1.82115			1.03004		1.11706
1.21142	1.50387	1.39369	1.47887			3.56301		1.20623
3.36456	1.82068	1.55327	1.40953			0.869968		0.977532
2.81749	1.69192	1.58053	1.48584			0.84814		1.25269
2.98281	0.959857	0.755133	0.983359			1.28009		0.961682
1.52411	1.64278	1.76164	1.37223			0.781037		1.27702
1.5165	3.25439	2.19572	1.39213			1.01068		0.801332
1.77373	1.91699	2.12374	1.66509			0.870562		1.00065
2.70278	2.32313	1.4416	1.23453			1.43797		1.13999
1.20765	1.97914	2.51322	1.92171			1.23711		1.5536
1.73551	1.63913	1.41854	1.66589			1.09784		1.75935
1.25402	1.21031	2.1903	4.30964			1.21891		1.39364
0.594725	1.59595	1.36869	1.23569			0.737037		0.777413
1.23125	1.70796	1.389	1.33209			0.708979		0.619003
1.86397	1.70274	1.29762	1.14398			0.763713		0.930186
1.2272	1.52658	1.66029	1.46224			1.19481		0.823831
1.95425	2.67869	5.11081	0.963382			0.982605		0.82556
1.22954	0.529881	1.02795	1.37175			0.72777		1.02939
1.02632	1.43958	1.11638	1.30605			1.42327		0.73156
2.22529	1.41684	1.34246	1.0296			1.07559		0.865375
1.77681	1.68562	1.43669	1.4187			1.17793		0.802333
1.35136	1.55389	1.47562	1.29856			1.2035		1.00419
1.10006	1.30042	1.99636	1.1227			0.645063		0.82307
0.689015	1.21192	1.56749	1.87707			0.939829		0.70933
1.02493	1.20857	1.50172	1.25726			1.16358		0.889532
1.16627	1.98073	4.30803	1.53766			0.914136		1.18674
1.5484	1.63722	1.67786	1.39911			1.5053		0.870107
1.20511	1.36368	1.32272	2.14481			1.13812		0.799317
1.0728	1.59141	2.24478	1.58242			1.59582		0.959952
1.19063	1.29494	1.56498	2.58241			0.802436		1.23324
1.57341	0.913209	2.34244	1.39537			1.40475		0.799863
0.892521	1.57611	1.61914	1.42127			0.550528		0.86802
1.75702	2.23539	1.59398	1.8572			1.16393		0.936272
1.34577	1.78757	1.94097	2.35517			1.4154		0.773801
1.32363	1.75389	1.13985	1.39348			1.36933		1.98724
1.30123	1.50303	2.61234	1.40003			0.547061		0.847448
1.70556	2.25645	1.42462	1.46258			0.93647		1.71523
1.22861	1.41774	1.86676	1.03576			0.755051		0.710351
0.775841	1.70942	1.6203	1.00861			0.619123		1.48138
1.48017	2.16238	1.77563	1.21097			0.888554		1.28037
2.16258	2.63559	1.18798	2.23755			1.45772		0.757157
3.49794	2.40778	2.21246	1.34937			1.04689		1.44364
2.50326	2.00208	1.89408	1.71375			0.566931		1.80181
0.891006	1.18659	1.1419	1.23748			0.663546		1.10081
1.00457	2.20366	1.84749	0.938881			0.708497		1.27697
1.90726	1.63554	1.20796	1.16719			1.03283		1.36557
1.4116	1.84063	1.77954	1.57717			0.528565		0.986365
1.45675	1.39124	1.55266	1.58046			0.802956		0.647474
1.00411	1.72884	1.98676	1.66046			0.801848		2.14653
1.20457	1.86594	1.32509	1.29789			0.823428		0.826207
1.89532	0.662147	2.41422	1.27658			0.778237		1.28198
0.821918	0.77722	2.02971	1.70702			1.23027		0.84996
1.36971	1.53063	1.68875	1.64543			1.28687		0.870214
0.706103	1.25675	2.04521	2.81533			0.528794		0.84688
0.759266	1.04805	2.06723	0.941955			0.642406		0.892735
0.642478	1.55011	1.57025	1.71352			0.914318		1.0735
2.21167	2.30243	1.43297	2.25953			1.03158		1.5069
2.19024	2.13507	1.41177	1.57409			0.687073		1.28305
1.57232	1.57894	1.65774	2.2485			0.887665		0.52795
1.50668	1.36583	1.96046	5.85824			1.20902		0.844881
1.55395	1.56918	2.32383	2.0698			0.731643		0.665089
1.07438	2.45596	2.3405	1.38658			0.505208		1.05356
0.961011	1.90891	0.841129	3.2493			4.70647		1.07598
2.27557	1.54675	2.29216	1.95373			0.967839		1.51096
1.36775	1.43424	1.00169	1.81915			0.583561		0.660656
2.37036	1.70669	1.14147	1.43476			1.16493		1.12967
2.62093	1.48025	1.75164	2.20418			0.739496		1.09343
1.0961	1.38652	1.6147	1.66416			0.777977		1.85672
0.93765	1.61327	1.16091	2.06896			0.641803		1.17962
1.78018	1.25085	1.27865	3.51018			0.618871		0.75733
0.956618	1.25242	1.30299	2.30003			0.939574		0.894276
1.39429	2.0243	1.30249	2.25358			1.00735		0.712677
1.20874	1.36567	1.80239	1.2774			0.640094		0.90983
1.52862	1.77181	1.55007	1.25063			0.914476		0.688527
1.88103	1.07108	1.20715	1.3644			0.959057		0.687008
1.62264	1.72709	1.18584	1.5056			1.00802		0.729695
1.48249	1.48454	1.71034	0.824836			1.00888		1.30002
0.6666	1.02824	1.18796	2.32571			1.34808		1.02788
2.20836	1.50701	1.12108	1.77561			0.594984		0.435211
0.709189	1.12305	1.11663	1.21397			0.800533		1.2999
1.0099	1.75887	2.04468	1.59833			0.891125		1.07218
1.9487	1.48425	1.1372	1.18819			0.801956		1.00666
1.12292	0.871147	1.5731	2.11998			1.41211		0.639032
0.658035	1.35046	2.06689	1.32961			1.77637		0.687654
1.12156	1.5728	1.34542	1.30423			1.25283		0.86851
0.603254	1.62233	1.50528	2.16768			1.7912		1.36052
1.23819	1.16991	1.81973	1.87407			1.71392		0.890128
0.986016	1.30156	1.41436	1.46325			1.13765		0.709414
1.07522	1.51281	2.04297	1.28367			1.31814		0.889792
1.1978	1.44116	1.54467	2.07588			1.29993		1.51182
0.867477	1.71337	1.61679	1.23442			0.620333		0.777393
1.55137	0.779879	2.45512	1.27852			0.801443		1.0478
0.987455	1.6032	1.39842	2.15895			1.16328		0.912639
1.48717	1.60108	1.29911	1.52895			1.57213		0.598858
1.03095	1.44172	1.8227	1.70914			0.731804		0.688162
1.25746	1.18987	2.6413	2.58175			1.61569		0.780991
0.757721	1.42241	1.41474	2.53959			1.36567		1.32517
1.16815	1.53603	1.37124	1.41931			1.32698		1.028
1.71608	0.918869	2.02804	2.91463			0.97212		0.778288
1.42618	1.78574	0.779222	2.11795			1.52595		0.867867
1.46471	1.67098	1.57293	1.02651			0.958775		0.64253
1.44535	0.873507	1.16728	2.22486			0.958537		1.71407
1.58166	1.25905	2.02735	2.22658			1.25706		0.756026
1.48101	1.04753	1.21741	1.45623			0.619923		0.778755
1.2155	1.25277	0.755443	1.11632			0.961827		0.963805
1.03157	1.1432	1.16396	2.84628			1.20826		0.775741
1.65131	1.83998	1.55034	3.20379			0.774387		1.27856
6.84435	2.43859	1.21173	1.47993			0.64165		1.23343
2.2386	1.44063	1.16804	2.83818			0.89374		2.36703
0.959547	2.14891	1.32874	2.00101			1.23052		1.20719
1.38997	1.5067	1.25861	1.39199			1.25371		0.777321
1.48787	1.09792	2.69324	1.80152			1.32239		1.39333
0.893806	2.29941	1.05078	1.84222			1.16581		0.753936
0.91628	1.51023	3.71713	1.82565			1.11743		0.618615
1.37481	1.50882	0.963917	1.48319			1.00785		0.94044
0.823507	1.73728	4.24515	1.59231			3.50344		1.23526
0.936795	0.914902	1.18882	1.53251			1.54846		1.05335
1.62209	1.68985	0.755586	1.38826			1.38936		1.16573
1.18734	0.916879	1.85243	1.27835			0.619484		0.895967
1.73939	2.02321	1.46159	1.93895			0.595189		1.11854
0.940091	1.3013	1.11977	1.66439			1.02939		0.599119
1.25903	1.32377	2.01291	1.18991			1.12137		0.827937
0.77891	1.48342	1.16824	1.5974			0.75618		0.732391
0.777716	1.71168	1.12299	1.78374			9.66447		1.23066
1.75995	1.96523	1.86151	0.93834			0.826664		1.14215
1.66886	1.32201	0.803616	2.07947			0.664107		0.983196
1.05328	3.19623	1.53349	1.31531			0.870917		1.20906
1.10018	1.16263	1.60533	0.819831			2.39163		0.70905
1.18887	3.45272	1.44218	1.15922			0.998886		0.777882
1.05359	1.93589	1.21157	1.45414			1.30031		1.02488
2.53314	1.55051	1.7861	1.44472			3.65927		0.851217
1.1647	1.84183	1.99054	1.59318			0.918842		0.985189
1.3229	0.97967	1.55552	1.27308			1.12577		1.02442
1.50799	1.95765	1.35171	1.34004			1.09866		0.745639
2.57878	1.07304	1.21483	1.36327			0.554927		0.661768
0.848527	2.77539	1.36932	1.61639			1.11868		0.845954
1.30144	2.27451	2.58608	1.72911			0.643172		1.61384
0.8238	2.52423	3.56675	1.3895			2.03232		1.13789
1.62103	1.34629	2.19698	1.29657			1.15028		0.639035
1.50609	1.95988	1.75959	2.20273			1.12346		0.936843
1.25847	2.22914	1.09807	1.79435			1.12278		0.820838
0.96031	2.41202	1.30531	2.05249			0.826215		1.18774
1.62851	1.16162	1.82737	1.62072			0.848322		0.83028
1.23498	1.27675	1.7146	1.89285			0.819138		0.912628
1.41792	2.48521	1.62138	1.59354			1.64699		1.07573
0.847174	0.979136	0.93997	1.80468			1.17391		0.682554
1.6929	1.62554	0.985501	1.5944			0.808596		1.27639
0.89172	2.39335	1.96633	1.43276			1.12		0.889246
2.35932	1.7127	1.85109	2.54215			0.848733		0.617415
0.985101	1.09575	1.87635	1.52259			0.918417		0.937835
2.46771	1.64243	1.41425	1.31905			1.10096		1.5075
0.778541	1.38956	1.21015	2.97515			1.62245		0.663115
1.32498	1.27715	1.53379	1.76966			0.780687		1.73773
1.43523	1.98343	1.67014	1.40841			0.68288		1.02663
1.00604	2.43749	1.14249	1.43043			0.780797		0.710338
1.36448	1.27837	1.87567	1.6846			1.18909		1.20685
1.37921	1.67378	1.77973	0.982047			0.982669		0.805459
1.43596	0.687979	1.80863	1.07423			1.14193		0.988478
1.20538	1.80164	2.03503	1.32174			0.826557		0.77644
0.662664	1.23287	1.80526	1.98104			1.09687		0.622145
1.5911	1.57799	1.62246	1.23068			0.820737		1.11496
2.3957	1.27908	1.52925	1.84716			0.893115		0.865724
1.52485	1.16443	1.55322	1.43152			1.16308		0.959976
2.23237	2.00692	1.50704	1.29602			0.937448		0.665696
1.04729	1.2202	2.26507	1.39008			0.848387		1.02439
0.593976	1.41901	1.62406	9.05685			0.801718		1.21001
1.25398	2.01493	1.82942	1.50201			0.940263		0.82202
1.66561	1.64544	1.78494	1.38738			0.961035		1.25219
1.20689	1.80796	1.4202	2.06736			0.851833		0.708846
1.55017	1.39436	2.42174	0.911631			0.643321		6.12229
1.75948	1.27802	1.46898	1.29604			3.57863		0.642668
0.731193	1.44022	1.66988	1.83956			0.776151		1.09517
1.39581	1.07419	1.2097	1.6919			0.526985		1.4799
2.50621	1.29977	0.933932	2.14083			0.897545		1.25995
1.86446	2.21454	1.7954	1.37222			0.687555		0.872324
1.34286	1.57511	1.50264	1.50637			0.596835		1.03242
0.77791	2.14874	1.4787	1.43831			0.55035		1.36344
0.892088	2.05139	1.20665	1.16544			0.849405		1.61662
1.34552	1.31975	1.50102	2.23599			1.44518		0.93487
2.97906	1.50638	3.67587	1.18224			0.593679		0.980809
1.77814	1.55123	1.34245	0.860257			1.00544		0.779224
1.98247	1.52796	1.22736	1.41423			0.871857		0.914163
2.18758	1.89399	2.37592	1.87695			1.1677		0.914188
0.912491	1.84762	1.1188	1.30759			0.736944		0.667361
1.37141	1.7604	1.75976	1.02932			1.16896		1.03233
0.980511	1.5338	1.07209	0.891781			1.61982		1.5095
2.73032	1.82796	2.57534	1.57469			1.01043		1.3974
1.66398	1.00992	1.41531	1.35041			0.709536		1.2146
2.41475	1.07783	1.52894	0.75594			1.84851		1.05152
1.09371	2.52544	1.57679	1.63334			0.822276		1.14689
1.23084	1.66352	2.84666	1.23484			0.754859		0.938506
0.978993	1.61573	1.39027	1.56068			2.75762		0.600464
0.983781	2.72806	2.91481	1.14211			0.664003		3.19719
1.50662	2.16192	2.77713	1.51231			1.53231		1.46116
1.59359	2.48217	2.31036	1.56637			0.642194		0.574744
1.11546	1.77598	1.04823	1.61356			0.954799		1.94176
2.3445	1.18212	0.778398	1.20875			0.708093		1.145
1.20793	1.52658	1.63941	1.52927			0.690838		1.09877
1.16244	2.22532	1.00424	1.1435			1.55581		1.30069
1.79738	2.38818	1.68718	1.8506			0.711437		0.712217
1.32343	2.0684	2.60011	1.7345			0.577911		0.910163
0.980078	2.47794	1.77339	1.03071			0.822612		1.00702
0.821392	1.38627	1.59171	1.39237			0.755859		1.37497
2.39093	1.9137	1.31967	1.37899			0.778162		1.14454
0.709497	1.64018	2.13884	1.1644			0.98236		1.32855
2.77496	0.776081	0.753427	1.41717			1.16657		2.26493
0.686701	1.45745	0.980331	1.55541			1.14132		2.55852
1.53475	2.48165	2.79876	1.34274			3.27904		1.3332
1.03268	2.68499	2.38828	0.873723			1.21281		1.71082
1.39443	1.43332	2.20644	2.03092			1.66448		0.731638
0.781077	1.72918	2.48159	1.87248			0.871772		0.960723
1.2321	2.43837	1.77647	1.23253			1.27855		0.989551
2.07578	1.23156	1.29872	1.98352			0.848075		0.414487
2.10038	1.02733	2.48225	1.50636			1.39169		1.57934
0.777864	1.70578	1.69247	1.77894			1.23173		1.07409
0.914333	1.43348	4.18316	1.68913			0.807248		0.689028
1.41637	1.5344	1.07368	2.12366			1.25159		1.96327
1.89692	1.07357	0.911897	1.80619			0.729641		0.757908
1.00874	1.48447	1.25262	1.25919			0.663894		0.800619
0.962423	1.87464	2.23253	1.5966			0.638736		1.14312
1.07668	3.34767	1.84635	1.19149			0.910526		1.39131
1.4616	1.39789	1.32043	1.64404			0.908045		0.577606
1.27893	1.88558	2.9571	2.30446			1.95634		0.801676
2.12623	1.36013	3.52183	1.39496			0.617899		0.688389
1.77966	1.82787	3.09065	1.20714			1.37184		0.987073
2.03047	1.41752	2.27915	1.27802			0.870411		0.85107
1.41389	1.3899	0.892604	1.85205			1.27825		1.80604
1.28181	1.84957	0.892598	1.53627			1.3451		0.572362
1.73527	1.37094	1.62024	1.69209			0.758176		1.12434
1.23698	0.45954	2.16837	6.68465			1.59768		1.3198
1.39709	1.44037	1.3701	1.91015			0.867128		0.759123
1.89689	1.41601	1.39484	2.25098			1.25884		1.0768
1.23504	1.26151	1.27673	2.52254			1.43551		0.961032
1.48587	1.78705	1.82558	1.53371			1.05117		0.960701
1.39177	1.46381	1.16564	4.97121			0.961086		0.624331
0.959896	3.06614	1.25747	2.09008			0.638158		0.805233
1.44086	0.970528	1.45953	2.09888			0.753513		1.00909
1.06998	1.20749	1.78237	1.64199			1.07154		1.14233
0.68875	1.18315	2.73852	1.07251			0.759525		2.07656
1.30056	1.06957	1.59288	1.6377			1.00574		0.827106
1.00663	1.16049	1.82601	1.61634			0.664475		0.94122
1.32641	1.50219	1.30632	1.11997			0.641666		0.643101
1.08294	0.868525	1.43792	1.6138			1.55004		1.76855
1.02893	2.86122	1.25841	1.36831			0.846242		1.61909
1.0933	1.86136	1.85809	1.37363			1.63881		0.780644
1.48362	3.08835	1.62034	2.53011			0.709823		1.00614
0.851105	2.43288	1.49486	1.05132			0.822427		0.710132
1.20863	3.13082	1.32631	2.4815			0.620494		0.985231
0.867184	1.99848	1.46197	3.57564			1.25456		0.914951
1.63861	1.46414	0.937183	1.34919			0.710495		0.50955
0.662133	1.45532	1.39312	1.39294			1.3477		1.37005
1.09749	1.81804	1.55247	2.02206			0.823042		1.3455
1.34484	2.25518	1.28092	1.36781			1.07578		0.642421
1.39078	2.34885	3.24015	3.61525			0.668232		0.75417
0.754215	1.4612	1.14285	2.50019			0.963231		1.18874
2.04402	2.24149	1.17201	1.63923			1.1167		1.9158
0.800311	1.21176	1.30484	1.18357			0.641393		1.07271
1.00667	1.41517	0.806131	1.88573			0.712288		0.570852
2.02551	1.98362	0.890794	2.04999			1.05038		1.61107
1.82196	1.48246	1.91698	1.73557			1.52751		0.777525
1.96163	3.18182	1.09747	6.77535			1.27987		0.730757
1.16888	1.27422	1.14197	1.34937					1.07633
1.8728	2.11355	1.16703	9.78894					0.885636
0.802553	1.52409	1.24084	1.09629					1.46101
1.28036	1.45531	1.62282	1.87053					1.02937
0.821095	1.90825	0.823801	1.18539					0.712529
1.5786	2.63589	0.756965	1.34964					1.55135
2.00902	1.90718	1.21107	1.25245					2.28049
1.34967	2.34143	1.57862	1.09342					1.2999
0.85268	1.70451	1.02892	1.27427					1.55117
0.986797	0.982861	1.02793	1.30702					1.66371
0.686216	1.97314	1.459	4.04259					0.849058
1.14132	1.25482	1.36656	1.48435					1.02606
1.21154	1.20627	0.823337	1.59969					1.18373
2.17008	1.79569	1.86583	1.82855					0.502286
1.18895	1.47874	2.66332	1.37155					0.730978
0.847251	1.27713	1.59692	1.82795					1.13959
1.89371	1.86346	1.36483	1.7803					0.641442
1.29552	1.52579	1.45732	1.59903					0.936201
0.796933	1.52119	1.36577	1.90618					1.36629
1.11626	2.51897	1.64144	2.18691					0.640019
1.59346	1.05017	1.25422	1.22748					1.16287
1.75105	1.52873	1.64915	2.16244					2.18318
1.93306	2.54715	1.93746	1.86871					0.892914
1.79517	1.41131	1.20895	1.32088					2.18839
2.57198	1.20659	1.53112	9.24056					1.66977
0.661181	1.5274	1.94117	4.8833					0.708469
2.06945	2.4221	1.57516	1.3461					0.688715
1.34351	1.25512	0.938955	1.52343					0.868
1.11775	1.16496	1.57421	1.43552					0.664102
1.84049	1.3484	1.44446	1.91039					2.37695
1.0292	1.30421	1.37295	2.00471					1.1244
1.43527	1.49191	3.10751	1.4884					1.0217
1.79767	1.27054	1.48513	1.43829					0.937508
1.91358	0.664936	1.16636	1.57592					0.709565
1.09103	0.895101	1.32511	1.45912					0.914805
0.480654	1.13936	1.30354	2.37525					0.956647
1.68488	1.01603	1.1892	0.800249					0.73268
0.526515	0.734881	2.30761	2.17231					0.728716
0.687464	0.987851	2.07999	1.35196					0.709335
2.0044	1.81088	1.45448	1.73876					1.21005
0.729424	1.5067	0.847393	1.69014					1.21197
1.5947	1.05477	1.37214	1.66712					1.57531
2.16661	1.37834	1.34848	1.66874					2.66714
1.39299	1.55388	1.73681	1.71459					1.07292
1.16471	2.00936	1.46183	1.84759					0.709301
1.44674	1.37349	1.80402	2.2144					0.827041
1.18827	0.798712	1.1201	1.87097					0.981856
1.39004	1.0984	1.89579	1.60242					0.640939
0.869863	1.44277	1.95912	2.03258					1.23304
2.0518	1.42338	2.23723	1.43935					1.57483
2.03057	1.10103	1.64641	0.751844					0.824156
1.16403	1.23954	1.36795	1.93535					1.6623
1.77662	1.96246	4.88623	1.36451					1.30419
0.551172	1.1404	3.089	1.50216					0.958457
1.84425	1.15826	1.39097	1.72996					0.757025
1.84376	1.5777	1.09433	1.41211					0.821962
1.91062	1.11694	1.25112	1.63591					0.620664
1.41559	0.620136	1.59079	1.18366
1.57275	1.62575	1.84168	1.34429
0.710029	1.60105	1.34185	1.64304
1.30222	1.50283	2.07345	3.73704
1.04913	0.803591	1.45708	1.59833
0.894479	1.09811	1.72725	2.10044
2.40926	1.0057	1.57163	1.81932
1.43681	1.80261	0.981313	2.20269
1.79848	1.7615	1.09739	2.56777
0.959074	1.41568	0.665264	1.97984
1.06999	2.14394	1.09538	2.65483
1.23073	0.755031	1.40424	2.04577
1.52374	1.4834	1.09975	2.18517
0.775264	1.14416	1.27708	1.32147
1.65902	3.15091	4.37108	1.84533
1.67921	1.6679	4.25358	2.55034
2.00386	1.32655	1.27428	1.13656
2.79833	1.85276	1.09825	1.65979
2.25637	2.14227	1.61727	1.32047
3.56494	1.60024	1.20873	1.36641
2.38752	1.12009	1.90554	1.13958
2.04644	1.27942	1.50585	1.36937
1.7052	1.3262	1.64469	1.7055
3.115	1.36601	1.23365	1.69269
0.77276	1.86362	2.79625	1.15874
2.00625	1.68378	2.57709	1.25131
2.11878	1.34881	1.29955	1.57073
1.73271	1.48614	1.32388	2.29693
2.91395	2.1549	1.27763	1.79654
0.937483	1.96997	1.91161	1.151
1.89071	1.39509	1.34745	1.75199
2.05128	1.91269	1.14136	2.02416
1.02716	1.2988	1.86843	1.93504
1.97642	1.36624	2.30092	1.82445
0.708859	1.57208	1.45855	1.11459
1.43506	1.07007	1.1401	0.888322
0.844681	2.7763	2.07187	1.35269
1.11717	3.06705	1.63922	1.24997
2.45462	1.66977	1.80138	1.51093
6.18298	2.28141	2.30359	1.09681
1.34712	1.62219	0.984073	0.984646
0.934921	1.96306	1.45981	1.1709
1.59759	1.96159	2.24965	1.21314
1.80197	1.84988	1.41016	1.25976
1.53197	1.73928	0.957515	0.915342
1.48792	2.34989	0.980532	0.916564
1.579	1.71281	1.18277	1.71304
1.64265	2.89013	1.70856	1.14287
1.21031	1.66206	1.79913	1.23554
1.53188	0.503631	1.59059	1.66776
1.57866	1.65941	1.72603	1.37483
1.51046	1.73017	1.79575	0.596718
1.39439	1.52798	1.72887	1.71888
1.1213	1.5754	2.48186	1.55589
1.25551	1.02886	3.63427	1.12384
0.684552	1.48454	1.66522	1.73744
1.54668	6.10604	1.38789	1.60459
1.3894	0.987936	1.0479	0.991234
1.04943	1.51017	0.8484	1.14706
1.09262	2.34405	1.82019	1.09956
1.34543	1.84335	2.16283	1.49416
0.954799	1.13933	0.687319	0.980912
2.0472	5.58064	2.20835	1.19453
1.47444	1.04968	2.06973	1.75725
1.81777	1.36842	1.18703	0.984733
1.38619	1.73052	0.938432	1.55409
0.844619	1.52782	2.30041	1.59709
1.52296	1.5687	1.38989	1.48294
1.59014	1.79515	3.37101	1.57442
1.04594	1.56718	3.34614	1.04805
1.87613	1.77316	2.16599	1.50549
1.59546	1.54443	2.97922	1.00677
2.32526	1.29735	1.91548	1.917
1.68021	1.4337	3.00609	1.16862
1.86589	1.79002	2.30318	1.35092
2.57461	1.71658	2.50956	1.43799
1.87148	1.192	2.32156	1.18885
1.93578	9.83162	1.38682	1.21165
2.30441	7.82516	1.3657	1.53225
2.05606	0.733088	1.57084	1.78349
1.69009	2.05807	1.77258	1.25932
1.64421	1.11929	1.66249	1.24022
1.16447	2.34457	1.07159	1.51002
2.04281	1.23304	1.13967	1.02793
1.96538	2.9428	1.36478	2.14615
1.84712	1.44287	2.3415	1.48632
1.80266	0.939273	1.5563	1.12241
1.75646	1.46359	1.53575	1.37511
1.363	1.73743	2.65119	1.62442
1.57186	2.21967	2.9379	2.72018
1.76103	1.68767	2.21777	1.30079
1.68002	1.43826	2.0787	1.69238
1.13807	1.43555	2.14957	1.80474
1.81911	1.34268	0.986425	1.30311
2.0233	1.11938	1.85202	1.43261
0.95805	1.48743	1.02758	2.84038
1.33982	2.03161	0.870204	1.46015
1.16516	1.85423	0.778984	2.30783
1.07228	1.48378	3.55427	1.5066
1.6881	1.18704	2.32845	2.65001
1.5252	1.12034	1.16369	1.88798
1.37233	9.95994	1.78151	1.50378
0.754113	0.982493	1.59598	1.95737
1.77816	0.61973	1.36918	1.55155
1.43596	1.64522	1.48312	1.4141
0.800262	1.34666	1.52371	4.20418
1.07159	1.68768	0.935399	1.982
0.872504	1.39118	1.70544	1.36509
1.4141	2.64487	1.29937	2.18434
1.83193	2.1228	1.52682	1.48062
1.6669	2.27941	1.32094	1.48867
1.18494	1.38788	1.11611	5.1289
0.867876	1.81849	1.43591	1.09657
1.09625	1.41573	1.63479	3.34299
1.09611	1.93829	1.61112	1.54703
0.730125	1.57563	1.22509	1.75165
1.05242	1.30058	1.81416	1.45757
1.29732	1.57979	1.63583	1.32504
1.07143	1.85274	2.13182	1.68637
1.66007	1.69257	5.24026	2.05649
1.66253	1.82579	2.07305	1.44146
1.54778	1.3653	1.548	2.94343
2.49807	2.18857	1.87265	1.41282
2.38759	1.71123	1.52728	1.20866
7.13385	1.93868	1.32296	2.37243
1.9296	1.20907	2.64084	1.21301
1.61302	1.2072	1.50477	1.68546
1.97798	1.88959	1.30095	1.64126
1.37081	2.07079	1.59629	3.3182
1.8887	2.48246	1.7799	1.434
1.57084	1.68447	1.44112	2.05805
1.25295	1.81938	2.14372	1.18936
2.5697	1.38969	2.05639	1.34852
1.26183	1.34002	1.32328	1.9603
1.45499	1.63637	1.39254	1.2301
0.708081	1.16035	1.30065	1.66124
1.41673	1.46303	2.28058	2.49532
0.641302	0.868519	1.8395	1.21002
1.41228	1.84462	0.891972	1.16063
2.41193	1.43453	2.88109	1.54692
2.02281	1.68236	2.49852	1.50758
1.54825	1.16494	2.24751	1.19034
1.68575	1.18156	3.5932	1.30475
0.845192	2.66208	1.70363	1.41709
0.66148	1.39072	1.39899	2.60252
0.662586	1.8227	2.13482	1.17971
1.55691	1.39714	2.24853	1.30322
1.41806	1.09324	2.20012	1.84794
1.30346	0.967053	1.55393	2.36952
1.48863	1.59544	1.82187	2.30262
1.9171	1.61619	2.02586	1.09653
1.71118	1.40986	2.21019	2.23112
1.3528	3.3841	1.48271	2.03165
0.983696	1.70712	1.41296	1.63666
2.38458	1.68173	2.07376	2.4735
1.18759	1.84292	1.84548	1.72732
1.28007	1.84497	1.77914	1.38668
1.23344	2.22907	1.50479	1.50233
0.800469	1.34588	1.43592	1.36635
0.848759	1.16146	1.21085	1.39042
0.846533	1.36543	1.34428	1.47949
1.10397	0.978998	1.48116	1.68895
1.02968	1.2555	2.32421	1.38664
1.12347	0.845943	1.18638	1.52384
1.23552	1.34865	1.34803	1.48133
0.846103	1.43894	1.25375	1.43989
0.910432	1.35075	1.25569	2.45102
1.4815	1.12724	1.22851	1.89383
1.21416	1.27725	1.47662	1.77884
1.16667	1.30943	1.40704	1.73671
1.00591	1.05389	1.29754	5.40146
0.709152	1.00687	1.66001	2.18323
1.03103	0.891668	1.45557	1.43275
0.872525	1.30579	5.33043	1.41047
1.3492	1.25016	1.72762	1.31677
1.73969	1.71437	1.56981	1.54512
3.74637	1.23555	2.54881	2.59306
0.917951	1.3527	1.27155	1.45555
0.887103	1.04592	2.22937	2.3863
0.891667	1.34864	1.79335	1.25103
1.91817	1.17356	1.72658	1.86581
1.60594	1.0095	1.34246	1.73699
1.25915	1.17028	1.11495	2.25766
1.8638	0.939119	1.18243	1.96609
1.21203	1.59793	2.53693	1.3897
2.76994	1.23399	1.50511	1.75501
1.96466	1.11659	2.02411	1.55225
1.07494	1.46833	1.2513	2.09848
1.37194	1.61233	1.84538	1.72766
1.32616	1.5965	1.64705	1.73993
0.754445	1.53078	1.43557	2.06832
0.933796	1.30106	2.7077	1.794
0.709648	1.30257	1.39082	1.59445
0.89095	1.44208	1.13997	1.29653
1.28083	1.53148	1.88843	1.43715
1.16318	1.55669	1.30003	1.41114
1.46081	1.35085	1.45609	1.50052
1.14562	1.21341	2.31514	1.62633
1.71395	1.52413	1.64406	0.985835
1.35451	1.25108	1.37255	0.96131
1.66845	0.960709	1.5751	1.14538
1.46375	1.38572	1.6709	0.848069
1.11863	1.45783	1.187	0.803063
2.57708	2.21734	1.07417	1.39838
1.05329	1.64251	1.14348	1.30719
1.34566	1.75627	1.18654	1.50771
1.27936	1.25741	1.62184	1.62404
1.62335	1.5588	1.50557	1.53045
1.55556	1.88869	1.57574	1.14189
1.80705	2.27656	1.87497	0.915423
1.0748	1.59471	1.14554	1.14283
1.50745	1.43333	1.41717	1.30282
1.64105	1.64469	2.54326	1.89378
1.30852	1.66343	1.76735	1.32489
1.6276	0.775697	1.39434	1.80134
1.62094	2.7739	1.41648	1.39618
1.30257	2.14312	1.44119	1.60329
0.937561	1.14529	1.09823	2.12547
0.597174	1.1644	1.12089	0.868993
1.66784	1.64122	1.37253	1.37127
0.917928	1.73032	0.758041	1.33715
1.39756	1.38873	1.30532	1.1473
1.32608	1.86585	1.23795	0.915936
1.80378	2.29464	1.2134	1.58864
1.03093	2.35606	1.25942	1.11897
0.893636	1.9584	1.6471	1.48445
1.3672	2.59438	2.28846	1.37052
1.48247	2.09336	0.603673	2.0331
1.23338	0.617828	0.8073	1.46747
1.50533	1.34754	1.21518	1.78083
0.70965	1.64164	1.55676	1.75623
1.4157	1.27924	1.10582	1.43898
1.18432	1.28021	1.05234	1.39176
1.279	1.11746	1.31845	1.41472
0.755343	1.68944	1.33164	1.68844
3.35734	1.39407	1.30171	1.43838
1.75804	1.44458	1.55919	0.824091
1.55462	1.62473	1.23619	1.70599
1.66147	1.66402	1.46312	4.63124
1.41299	0.754043	1.46425	1.00234
1.43815	1.27883	1.30656	1.84196
1.75458	1.52728	2.49958	1.76267
1.09296	2.27736	1.30824	1.27893
0.707479	1.98261	1.73983	1.66538
1.5836	1.48641	2.12319	1.78691
2.24816	1.03259	1.1038	1.62514
1.00299	2.7877	3.30804	2.41116
2.02476	0.661311	1.2368	1.3685
0.706812	2.09398	1.30219	1.4589
0.730908	1.6623	1.21193	1.41366
0.574201	3.02597	1.16608	1.91302
0.777648	1.38807	1.16416	2.38762
1.07089	1.9996	2.29293	1.09569
1.43262	1.18461	1.41548	1.43564
2.36518	1.73787	1.5327	1.48258
2.45292	1.5736	1.92262	2.41614
1.50484	1.09716	1.34805	1.55023
1.45885	1.55351	1.51008	2.57283
1.46287	1.25147	1.98339	1.45936
1.03721	1.06902	1.73578	1.70897
0.911886	1.61537	2.23669	0.9618
3.96396	1.43067	1.55243	1.71127
1.82124	1.72691	1.73356	0.961488
3.18159	1.36405	1.36903	5.19204
1.43733	1.86721	1.14046	1.31479
1.09117	1.82369	2.30557	2.09669
1.07299	2.16129	1.44053	1.25541
0.844468	1.63883	1.41724	1.44195
1.71013	1.05514	1.75721	1.27813
0.733131	1.41427	1.8263	1.73396
1.41239	1.26338	1.46469	2.05095
1.68259	0.870468	1.39382	2.47676
1.93712	1.92141	1.36994	1.82064
1.73074	1.93807	1.59897	1.20651
1.57269	1.44451	1.37223	0.933353
0.730489	1.39499	1.37511	0.980802
1.13691	1.53162	1.50284	1.80032
1.32251	1.23353	2.54966	1.141
2.36735	1.59528	1.27696	1.5487
0.709335	1.87283	1.66268	1.79874
1.05012	1.4386	1.25251	1.23204
0.593651	1.5746	1.50198	1.1812
1.52529	1.96364	1.91196	1.90737
1.00758	1.31384	1.68505	1.7494
2.27605	1.65784	1.08284	1.36325
0.8687	1.31969	1.91588	1.37286
1.09424	1.36727	1.80244	1.58598
0.730046	1.22784	1.8448	2.27535
1.02418	1.07019	0.981806	1.55235
1.16274	1.89058	1.64203	1.34213
1.32153	1.3218	1.18707	1.27261
1.13864	1.80133	1.44137	1.29717
2.09316	1.18286	2.50436	1.7088
1.04805	1.54619	2.176	1.43515
1.20635	1.21452	1.32465	1.65821
1.38769	1.69176	1.57146	2.63286
1.2072	1.55354	2.20964	1.39132
1.48382	1.64262	1.34897	1.79722
1.20086	1.84521	1.14077	1.77265
1.25457	2.07594	1.81937	1.18206
1.39042	1.98569	0.980632	1.61312
1.48707	1.23293	1.0918	1.4803
1.57904	1.79476	1.74662	1.29756
2.37577	1.84054	1.59227	1.14143
0.954842	1.61969	1.04789	2.00396
1.39699	1.41295	1.27143	1.39091
1.18641	1.22936	1.97974	1.36672
0.802915	1.27185	1.63761	1.25599
0.915656	2.33927	0.843195	2.76577
0.848391	1.45714	0.79869	1.7855
1.02696	1.56869	1.56987	1.16386
1.84791	1.70565	2.15922	1.34746
0.709158	1.91229	2.49961	1.02856
0.891532	1.68586	1.29686	2.23453
1.44417	1.45789	2.43115	2.48575
1.66528	2.23205	0.775608	1.85242
2.00695	1.30337	1.25575	1.39066
0.595404	1.62112	1.36366	0.954454
1.60048	1.76273	2.00251	1.14211
0.848751	1.27343	1.5473	1.32169
1.00519	1.18114	1.29739	1.18961
1.45756	1.34092	1.2124	1.39314
0.617409	0.686914	1.8237	1.75321
1.77539	1.82261	1.27606	0.723236
1.18889	1.38887	1.27731	1.32288
1.16206	2.1723	1.91105	1.80625
1.86926	1.25807	1.47946	1.27775
0.869508	1.08148	1.32092	0.75539
1.02785	1.2587	2.11911	0.846999
1.73744	1.01182	2.3907	1.47996
0.732092	1.48594	1.63938	1.59544
0.686957	1.55466	1.02806	3.56484
1.39357	1.32717	1.32264	0.932522
1.78018	1.09817	1.30491	1.31977
1.25348	1.46607	1.04915	2.43313
1.11795	1.441	1.75138	2.8049
1.10203	1.89554	2.43556	1.39546
1.10017	1.52322	1.34403	1.55082
1.18997	1.50558	2.25437	4.89384
0.73508	0.754888	1.00426	1.29909
1.41345	2.03171	1.93212	1.59631
1.7372	1.6198	1.93652	1.68278
0.804142	1.64781	1.20917	2.57239
0.916347	0.962698	1.57186	1.54766
2.1287	5.56953	1.54728	1.45588
1.21145	0.918903	1.36564	1.43407
4.17672	1.18561	1.13807	1.00407
1.48689	1.65075	1.61472	1.57642
1.69049	0.664938	1.23144	2.05199
2.94316	1.07433	1.04904	1.84977
0.777137	1.27888	1.45044	1.78108
1.14315	1.32357	2.65011	1.63865
1.25319	1.32299	1.90107	1.90814
1.83003	1.01888	1.76002	1.56909
0.802943	1.64206	1.94329	1.41156
1.50728	2.16555	1.37241	2.07072
0.776296	0.755388	1.23287	1.25302
1.78627	1.11921	0.938472	1.2081
0.506574	1.64691	0.868447	1.41201
1.57288	1.50518	9.88996	1.18439
0.758363	1.09622	0.844747	2.00377
1.15248	2.14282	1.00796	1.39654
1.74075	2.28694	0.96488	1.79616
0.801173	2.80024	1.05172	1.61383
1.25666	1.44052	1.05339	1.07025
0.710126	1.373	1.82501	1.34341
0.758335	1.52728	0.936752	2.32396
1.59934	1.57254	1.25627	1.57384
1.60078	2.54892	1.3236	1.77537
1.48451	1.00311	0.823377	2.59318
0.988274	1.09514	0.870842	1.03412
0.690128	1.43837	1.09929	1.62649
1.32822	1.48436	1.71256	1.11889
0.550815	1.55038	1.59842	1.48176
1.02184	1.82258	2.27818	1.41468
0.64199	1.29796	1.16282
1.18649	1.73412	1.77992
1.44187	1.4826	1.66064
0.77781	1.6859	5.73369
1.41505	0.799506	1.62507
0.848778	1.48722	3.30325
2.05871	1.47752	1.39311
2.04156	1.61908	1.66735
1.32375	1.70759	1.0713
2.12235	1.70609	1.98024
0.683798	1.10475	1.30184
2.34742	2.00779	1.27587
1.08709	1.18939	0.754631
2.18415	1.1427	1.44302
1.54644	1.12245	1.05279
0.981833	1.82973	0.847589
1.05131	1.51216	1.55665
1.95987	1.57316	1.30727
1.25518	2.55004	1.307
1.5755	1.7563	1.30345
2.11533	1.30388	0.985149
0.752495	2.13046	2.42294
1.89168	1.57785	1.23591
1.4834	1.14351	1.37228
0.684796	1.86413	1.32357
1.68337	1.1613	1.55352
1.23336	1.34393	2.58495
1.75219	1.86508	1.27305
2.86636	2.25196	2.16773
1.13918	0.866057	1.53235
0.912852	1.73136	1.39514
1.37213	2.68237	0.981682
1.52698	1.2988	1.91694
2.10316	1.70685	1.4177
1.27761	2.29199	2.2831
1.30142	1.00379	1.68937
0.616711	1.3409	1.16447
0.618129	1.29459	2.66931
0.797424	1.29633	1.23468
1.93875	1.27615	0.689336
0.984109	1.54663	0.825459
1.6643	2.51085	0.938262
1.20981	1.48356	0.893199
2.75476	1.95957	1.28291
2.36847	1.87276	0.77831
1.8426	2.28024	1.34939
1.88867	0.960595	1.62231
2.77122	0.984368	2.01119
1.45524	1.38514	1.85136
1.86485	1.66023	0.935853
1.59125	1.84388	1.05344
2.3898	1.45569	2.62203
1.46147	1.80109	1.23329
1.5033	1.66195	0.824976
0.754871	2.28985	1.09773
1.5743	1.13827	2.17189
1.04938	1.88357	0.983115
1.96307	1.25354	1.14408
0.778251	1.31987	0.849847
1.50842	2.29634	1.09813
2.64213	1.52368	0.984945
0.930292	1.72806	1.50745
0.979047	1.27681	0.848594
0.865109	1.25547	1.28465
1.69159	1.23337	2.71034
0.842634	1.52928	1.30402
6.59107	1.02586	2.03054
0.868665	1.29733	1.2092
0.731488	1.77603	1.37103
1.35835	1.07129	1.91443
1.25223	1.5488	1.52908
1.07102	1.41319	1.39367
1.59466	1.34517	1.56889
0.836304	1.00436	1.64158
1.17892	1.60861	1.70883
2.02482	2.05709	1.04943
1.08477	1.05645	1.77801
0.852026	1.77682	1.63974
1.08329	2.27585	1.34351
1.38719	3.43424	0.979581
0.764001	1.75351	1.25116
1.47678	1.71664	1.36623
1.84475	1.3471	1.9169
0.687532	1.93801	1.16125
0.845717	2.02514	1.005
0.847903	1.75366	1.41998
1.27846	1.46107	1.37235
1.53084	2.38695	1.55126
1.80284	1.77549	1.29937
1.29893	2.00623	0.885543
1.41317	2.04852	0.912478
2.37124	0.797853	1.0527
0.801924	1.82201	0.892707
1.12007	1.18606	0.869773
0.959439	1.54707	1.62028
0.823953	1.68132	1.78024
0.913762	1.80163	3.55241
1.00054	1.76737	1.77873
1.25544	1.68778	1.61752
1.5257	1.32556	1.80588
0.960508	1.80728	1.14062
0.799844	1.16418	2.31801
0.980996	1.38767	1.14729
1.026	1.16268	1.61647
1.40753	1.70592	1.97793
0.797049	1.43479	2.15078
1.41029	2.02317	1.11833
1.68282	1.68176	1.81887
1.56995	1.25541	1.80178
1.34315	2.18775	1.95815
2.18053	2.59653	1.55256
2.33979	1.68621	1.66593
1.70376	1.55315	1.91647
1.37073	1.16495	2.09981
1.52439	5.94995	2.09935
1.04546	1.50476	1.84631
1.38676	3.02241	0.753686
1.18597	1.68319	1.84665
2.09554	1.32053	2.80522
0.981179	1.72854	1.48112
2.82582	1.50346	2.22665
1.93643	2.32081	0.837149
1.38821	1.32159	1.52416
0.80254	1.82256	1.75359
1.11857	1.20738	1.48075
1.70821	1.98048	2.79841
1.8038	2.10188	2.2813
1.13958	1.23031	2.07511
2.2499	1.98543	2.23699
1.57553	1.93659	1.49628
0.907437	1.91541	1.34029
1.77952	1.38751	1.31801
1.23225	1.60141	1.36145
2.15637	0.958881	1.45541
1.86261	0.822238	1.68051
1.84007	1.3719	1.24452
1.85468	0.799366	2.1495
1.04468	1.84514	1.88769
1.74983	1.98304	1.11847
1.04949	2.29931	2.43961
2.15695	1.27493	1.80187
1.47867	1.73086	4.55659
1.28487	1.53352	1.68979
1.50177	1.57399	1.48527
2.65883	1.27544	1.37083
1.50635	1.50199	1.20947
1.16065	1.72252	1.3017
2.38446	1.50765	1.41725
1.07311	1.34898	1.43842
1.59709	1.27948	2.10103
0.842884	1.01029	1.48376
0.937183	1.55092	1.91711
1.45877	1.43625	1.21288
1.12047	1.73513	1.36503
0.844801	1.19054	1.62319
0.827204	2.50528	1.12073
0.821653	1.71109	1.32356
1.8016	1.18557	0.734527
1.50273	0.933868	1.63996
1.36579	1.38925	1.5265
0.914619	1.50302	1.13793
1.40929		1.52768
2.3908		1.82484
2.97632		1.14118
1.52723		1.29862
1.77702		2.77501
1.9135		1.3407
1.79852		1.38821
1.2307		2.83991
1.8632		1.43609
0.936349		2.1193
1.29892		1.7082
1.88858		1.3433
0.799641		1.4827
0.752845		1.94089
1.7353		2.18529
1.52766		2.20286
0.706531		1.36651
1.38744		1.83012
1.34389		1.11879
0.638324		1.48262
3.01728		1.59387
1.34295		2.45774
1.6619		2.39207
0.797721		1.6648
0.753842		1.3906
1.8193		1.5046
1.05216		1.27874
1.00535		1.8016
1.25557		2.70788
1.11884		1.81974
1.34792		1.38586
3.57875		1.90863
1.30368		2.29443
0.801875		1.77081
1.32461		1.29929
1.05217		2.4083
1.07308		1.68267
1.07557		1.63977
0.825403		1.29784
1.03034		1.5486
1.02778		1.43585
0.912989		1.88797
0.825113		2.04679
1.51165		1.706
1.48769		1.50328
0.66367		1.79758
0.848639		2.18323
0.666696		2.09207
1.61828		1.98233
1.76254		1.22773
0.869738		1.07184
1.28637		3.11901
1.73621		1.32067
1.27555		1.34723
1.57995		0.891772
1.44503		1.38716
1.14493		1.6387
1.33859		1.25655
0.849774		1.00294
2.26503		1.6401
0.824378		1.36506
1.00797		1.45565
1.50641		1.31995
0.872399		1.64091
2.29409		2.16092
1.03861		1.8657
1.50749		1.43557
1.23633		1.50131
1.2354		1.79874
0.917726		1.9108
1.03297		1.2741
1.24332		1.79867
0.917972		1.48079
1.5858		1.95469
0.776416		1.8432
1.18668		2.02294
0.979416		1.36633
1.80579		1.75191
1.39151		1.02602
0.709188		1.63739
1.64176		1.52616
0.777583		1.34405
0.64103		1.18198
1.779		1.22064
0.959777		1.13859
1.71232		1.18691
0.73308		1.34415
1.46461		1.13944
0.913908		1.61618
1.74296		1.24958
1.4228		1.50781
1.44525		1.41531
3.42315		0.551063
1.39237		1.87089
1.48024		1.35063
1.23436		1.44002
1.44098		1.21214
1.46418		1.5365
1.71797		1.48876
1.62512		1.14382
1.53426		0.846244
1.41996		7.91786
1.96749		1.37561
1.02951		2.44522
0.799525		1.3733
1.46385		1.12012
0.914574		1.05388
0.916039		1.18927
1.61968		1.84708
1.44234		0.918322
1.50836		2.87533
1.60153		0.869782
1.4625		1.26031
0.825907		1.09811
0.80272		1.16756
0.708888		1.39007
1.59871		1.37566
1.34351		1.03319
1.88925		1.60146
0.98229		0.871317
1.32332		1.46376
1.75567		2.05868
1.84286		0.921117
1.59344		0.961019
1.02903		1.60588
0.959026		1.85456
1.60315		1.21608
1.2999		1.44363
3.1935		1.67355
8.08732		1.41677
0.708886		1.44037
1.46499		1.41489
2.25387		1.23711
1.69238		1.79183
0.960438		1.98962
1.64391		2.05282
1.14092		1.6402
0.915936		2.66779
1.11998		2.37171
1.81962		1.09729
1.54639		0.891224
0.685409		1.25656
1.66125		1.32604
1.16228		1.96051
1.61526		1.57356
1.59529		1.27886
0.799444		2.37248
1.59489		1.43966
1.1167		1.7137
0.75213		1.53156
1.45582		1.87824
0.73406		1.96444
2.38877		1.44198
1.76323		1.58535
0.754081		1.39607
1.97999		1.78257
0.753027		3.17494
0.776906		3.92656
1.00289		1.34881
0.661961		4.11701
2.24923		1.39515
1.56845		2.1976
0.699487		2.26915
3.95876		3.51806
1.07111		3.94933
1.38525		2.1041
1.64024		2.17238
1.38912		1.62209
0.618064		1.36761
1.16748		1.34948
0.776132		1.21954
1.8661		1.39446
1.23318		1.55771
1.98163		1.23587
2.29754		2.1007
1.07391		1.22273
0.980477		1.67253
0.687645		1.16772
1.11892		1.44054
0.619198		1.28132
1.59422		2.10946
1.95814		1.29849
0.61938		1.07051
1.25464		2.04138
1.25616		1.77784
0.895264		1.20134
2.23491		2.04886
1.25546		1.32207
1.14003		0.979923
1.4584		0.914681
1.20715		1.4353
1.3217		1.25862
1.54722		1.44192
1.07541		0.937041
1.82638		1.3176
1.44019		0.982912
1.14205		3.33244
1.04969		1.6467
1.78165		1.30384
1.05217		1.87247
1.2331		0.86845
1.53002		1.9325
1.1615		0.91004
1.38997		1.47895
0.912752		1.79688
1.2314		1.11411
1.02413		2.27113
1.25739		1.66303
0.708067		1.39041
2.11812		1.95577
2.093		0.800729
1.16402		1.56999
1.91672		0.864863
1.12082		1.86474
1.02981		1.64917
1.75678		1.62341
1.9432		0.913457
0.826816		1.57956
1.27915		2.25313
1.36872		1.70665
1.87203		2.97822
1.98606		1.37292
1.05064		1.50629
2.82726		1.95858
0.572629		1.33895
1.34779		1.56812
0.708763		1.84539
0.872023		2.09853
0.919636		1.28351
1.18862		1.55044
1.52985		0.845309
1.46286		2.41239
1.80403		0.911532
1.5528		1.91461
0.914019		1.11897
1.24941		1.84483
0.690157		1.04902
0.870561		1.04991
1.32787		1.82217
1.00607		1.1829
0.73668		0.979694
2.14486		1.36733
0.724359		0.889909
1.71134		1.59481
1.48554		1.32264
1.02653		1.39216
1.91912		1.52516
1.2775		1.38978
1.59512		1.50652
1.18538		2.13455
0.572393		1.77507
0.663757		9.67425
1.45844		1.97975
0.61803		1.57176
0.688057		0.934519
1.93476		0.822397
1.04986		1.91357
1.25485		1.8041
1.50926		1.25424
1.18915		1.25697
1.79618		1.09825
[truncated: 1,625 more rows]

## Sheet: Figure 2_2A
Block (191)	RT(21)	Correctness (32)	Immediate/Delayed (2)	Touch side(111)	Pre-exp (47)	Video (176)	Delay (49)	TOJ (461)	Feedback (109)	ITI (112)					Block (191)	RT(21)	Correctness (32)	Immediate/Delayed (2)	Touch side(111)	Pre-exp (47)	Video (176)	Delay (49)	TOJ (461)	Feedback (109)	ITI (112)
-0.0357696	-0.129191	-0.107198	-0.0478047	0.0711155	-0.14741	-0.450818	0.274691	-0.0798011	-0.1522	-0.227567				mean	0.00997565	-0.0205821	-0.0441246	-0.00306696	0.0113525	-0.0167317	0.0354179	0.0100116	0.216992	0.105168	0.0663951
0.0365584	0.137501	-0.100462	0.0416708	0.0879876	0.217908	0.762617	0.28944	-0.186218	-0.196955	0.201297				SE	0.00523093	0.0223822	0.0334006	0.0632687	0.00919119	0.0559856	0.0309105	0.0477803	0.0284981	0.0216296	0.0341346
-0.0502073	0.0669035	-0.0920118		-0.120092	0.158618	0.634237	0.167953	0.292219	-0.0908521	-0.161546
0.0286284	0.130624	0.128383		0.0712833	0.158942	0.517139	0.1605	-0.323866	0.14725	0.143258
-0.061567	0.0933097	0.0765143		-0.0462284	-0.117055	0.235128	0.312345	-0.126108	0.301542	-0.140461
0.0550573	-0.0619876	-0.145534		-0.063513	0.195696	0.101522	0.243094	0.628052	-0.138659	-0.159696
-0.0623008	-0.0578094	-0.171852		0.0925143	0.401931	0.134469	0.287749	0.184717	-0.139175	0.190006
-0.0658675	-0.0666237	-0.109757		0.0512654	0.110182	-0.159093	0.114618	-0.68109	0.15958	0.157268
-0.0339364	0.0590644	0.101278		0.0793118	0.432288	-0.241897	0.196274	-0.45896	-0.335921	0.16621
0.0590077	0.0664835	0.154221		-0.0340237	0.224264	0.172064	-0.506447	0.903392	0.132697	0.164782
0.033831	-0.063346	0.147924		0.0607621	0.362947	-0.204462	0.177876	0.180873	0.131083	0.474938
0.0771738	-0.0736323	-0.0999371		-0.124659	0.130716	-0.357522	0.164769	-0.16717	0.184494	-0.122154
-0.0172991	-0.0414048	0.103871		0.078078	0.128906	0.123316	-0.189664	0.327436	0.253765	0.181666
-0.0180412	0.188746	-0.0979353		0.0456373	-0.120109	-0.213047	0.154516	0.246935	0.11915	-0.188429
-0.0232608	-0.0563776	-0.156146		0.0382594	0.118552	-0.593935	-0.481091	-1.08812	0.0995509	0.115857
0.0471156	-0.0585104	0.0694185		0.0693586	0.159359	-0.163552	-0.170462	-0.773243	-0.430897	0.233516
0.0161379	-0.147619	-0.0913428		0.0678963	0.176991	0.185918	-0.435228	0.741853	0.164394	0.289087
0.0313573	-0.154629	-0.221013		0.0392148	0.204653	-0.142099	-0.183201	1.14667	0.305702	-0.0843436
0.0700381	-0.117836	-0.126854		0.0861709	0.115693	-0.221285	-0.330918	-0.133764	0.202725	0.323071
-0.0326379	-0.0852382	0.08731		-0.0606171	0.322317	-0.214271	-0.417288	-0.144308	0.101402	0.182854
0.0342163	-0.0606506	0.104742		-0.102653	0.270139	-0.421563	-0.279212	0.279253	0.12662	-0.164462
0.0365635		0.104251		0.0615534	0.229309	-0.160456	0.109286	0.26419	0.169083	0.16562
-0.0160558		-0.0971159		-0.0367924	0.179952	-0.346921	-0.228819	0.0827082	0.134501	-0.160073
-0.0404187		-0.133549		0.076042	0.210504	-0.478612	-0.246585	0.25518	-0.195894	0.262963
0.0273331		-0.0590519		0.0912374	0.263166	-0.774211	-0.205671	0.162828	0.141367	-0.309089
0.0263046		0.109214		0.102797	0.323823	-0.608167	-0.357293	-0.861733	0.129812	0.375995
0.0175993		-0.546507		-0.107601	0.508172	-0.179149	-0.641334	-0.220444	0.167687	0.114513
-0.0166477		0.201184		-0.0443829	-0.478146	-0.396303	-0.619158	-0.509434	-0.159818	-0.220068
0.031621		0.180465		0.0345665	-0.594321	-0.248376	0.407141	0.956299	-0.131627	0.248809
0.0420903		-0.538922		0.0967044	-0.328695	-0.392394	0.502869	0.660974	0.17803	-0.18536
0.0829175		0.172294		-0.0603731	0.289026	-0.446357	-0.447494	-0.220178	0.177334	0.116383
0.0518847		-0.25787		-0.0723037	0.351262	-0.39554	-0.328123	0.352766	-0.189664	-0.0762134
0.0214273				0.0723851	-0.520055	-0.151224	0.418254	0.28844	-0.165632	-0.208637
-0.0268996				-0.0416863	-0.0922241	-0.147792	-0.362003	-0.27526	0.172765	0.208787
0.0525624				0.0483127	-0.130107	-0.13587	0.428143	-0.120343	-0.179798	-0.179806
0.0616237				0.0811071	-0.614518	-0.23887	0.138917	-0.258289	0.14771	0.13377
0.0660423				0.0268586	-0.476111	-0.24549	0.235895	0.1928	0.208342	0.244994
-0.0252747				0.0783101	-0.841543	-0.188463	0.444122	0.106128	-0.260588	-0.220024
0.0481537				0.0817755	-0.65263	-0.29465	0.162385	0.205524	0.139736	0.168967
0.0233344				-0.0548219	-0.114962	-0.136455	-0.227772	-0.997216	0.16886	-0.139713
0.0731322				0.0724234	0.508943	-0.384104	0.130917	-0.433264	-0.223537	0.226278
0.0666805				0.0892179	-0.75711	-0.324077	0.139095	0.288549	0.137628	0.154056
-0.0164128				0.120119	0.437384	0.474553	0.24448	0.27237	0.17582	0.162116
-0.0398807				-0.0358769	-0.465715	-0.267563	0.545612	-1.04223	0.140332	0.562204
-0.0194976				0.0827669	-0.407846	-0.264581	-0.395298	-0.432297	-0.203737	-0.0941279
-0.016401				-0.0394278	-0.702724	0.509359	0.253071	0.332309	0.153133	0.17605
0.0314008				0.113265	-0.416755	-0.104467	0.1821	-0.102581	-0.183388	0.254756
0.126876				-0.103096		-0.333008	0.226961	0.177811	0.109732	-0.078672
-0.0122872				-0.0475424		-0.260559	0.430552	0.150684	0.196216	0.307255
-0.022365				0.121304		-0.327775		0.253878	-0.16625	0.28602
0.116859				-0.131309		-0.314234		-0.13299	0.156373	0.238162
0.0257328				-0.0852147		-0.337417		-0.532141	0.0998575	0.466482
0.0532416				-0.0885576		-0.37178		-0.761532	0.117248	0.301093
0.269143				0.113816		-0.447201		-0.925907	0.0701782	0.325991
0.0303345				-0.0483306		-0.296169		0.0675457	0.12099	0.468629
-0.0415734				0.28019		-0.440892		0.0938149	0.0951952	0.261331
-0.038871				-0.0405129		-0.378981		0.212642	0.0802637	0.319082
-0.0282739				-0.0530984		-0.386773		0.261143	-0.234108	0.277462
0.0158765				0.2091		0.523215		-0.789294	0.120675	0.337918
-0.0163745				-0.0718382		-0.28787		-0.936252	0.129814	0.254278
0.0273285				-0.0608871		-0.38242		-0.589502	0.396995	0.241902
0.0250351				-0.0250721		-0.252603		0.343864	0.111643	-0.172117
-0.0218397				0.368477		-0.313877		0.143329	0.117776	0.415814
-0.0204929				0.0405434		-0.297526		0.165407	-0.338568	0.37652
0.020598				-0.0475674		-0.29013		0.150293	-0.16686	0.497853
0.0182098				0.100256		0.169223		0.315143	0.240274	0.127732
-0.0124397				0.260203		-0.304983		-0.156546	0.527641	-0.67343
0.0465203				-0.0496108		-0.28571		0.128511	0.203001	0.346307
0.0186188				0.302742		0.457624		-1.03758	0.365203	0.130868
-0.0207912				0.0394896		0.292156		-1.06641	0.347447	-0.712595
-0.011251				-0.121251		-0.477927		-0.578135	0.135345	-0.431193
-0.0156902				0.190733		0.454844		0.25828	0.164128	-0.670379
-0.036566				0.0696712		0.187427		0.279119	-0.121097	-0.460246
-0.0872305				0.0994085		-0.392045		0.348544	0.339594	-0.471028
-0.0250541				0.0849252		0.812592		-0.295525	-0.179609	0.120945
-0.0119079				0.201005		0.867496		-0.654496	0.392135	-0.621678
-0.0304943				0.0917628		0.42976		-0.913362	0.199136	0.318387
-0.0167191				-0.0323791		-0.487087		-0.984484	-0.259103	0.44598
-0.0388958				-0.0587491		0.521731		0.270938	0.436059	-0.874665
-0.0597543				-0.0371786		0.386855		0.110651	0.51072	0.411981
-0.0377939				0.0640288		-0.452797		0.468039	0.25432	0.407809
-0.0234374				-0.0972838		-0.447456		-0.18715	0.207146	0.454861
-0.0277006				-0.0324295		0.407428		0.164026	-0.129039	-0.319141
-0.0311902				-0.0534873		0.195236		-0.620471	0.263554	0.497571
-0.0181854				-0.062323		0.747874		-0.736393	0.440284	0.26308
-0.0428156				-0.0682606		0.239488		0.255826	0.533739	-0.503934
0.0780892				-0.0457402		0.64539		0.0845826	0.16541	0.467354
-0.0399262				-0.0514204		0.225907		0.319083	0.223768	0.414777
-0.0370738				-0.084687		0.434497		-0.653283	0.156457	0.0838263
-0.0512778				-0.0495129		0.630459		-0.527118	-0.12874	-0.386875
-0.0542368				-0.0725017		0.239903		-0.727656	0.18625	-0.913597
-0.0313082				0.0456636		0.188481		0.31369	0.217119	0.348412
-0.0502713				-0.0764346		0.182953		0.151681	-0.0988695	0.118256
-0.0346695				-0.0574994		0.281808		0.131305	0.457451	0.156371
-0.0119037				0.0594961		0.212018		0.258082	0.373054	0.729525
-0.0334205				-0.0824561		0.479614		0.394785	-0.112347	-0.464466
-0.0509306				-0.072493		-0.29324		-0.272232	-0.135262	-1.00174
-0.0573605				-0.0546637		-0.27535		-0.375153	0.565184	0.468695
-0.0421588				-0.0437893		0.124784		-0.664732	0.156466	0.5361
-0.060693				-0.0428998		0.202649		0.134135	-0.394922	-0.519054
-0.0202864				-0.0748806		0.486091		0.149878	0.372551	0.431423
0.0969044				0.0502316		0.640036		0.309643	0.36703	0.125142
-0.165672				-0.0499728		0.673249		0.361209	0.185658	-0.16058
-0.0844538				-0.046773		0.684795		-0.244049	0.454078	-0.571572
-0.0803389				-0.0448779		-0.459442		-0.653099	0.145458	0.390625
-0.0762935				-0.0832423		-0.457581		-0.757008	0.525546	-0.437038
-0.083423				-0.0565244		-0.379376		0.124465	0.18342	0.299344
0.0246274				-0.0804979		0.188486		-0.292778	0.413869	0.278109
-0.0552317				-0.051203		0.325656		-0.770854	-0.297079	0.325067
-0.03776				-0.0623001		0.651763		0.229754		-0.384494
-0.0672168				-0.0558131		-0.314349		0.381444		0.327176
-0.0796452						0.203841		0.430352		0.504927
-0.051442						0.190922		0.115493
-0.0350671						0.285696		0.116371
0.0592935						0.526419		0.344097
-0.0936798						0.66906		0.341881
-0.0439928						0.147181		-1.269
-0.0397912						0.167135		-0.961309
-0.0205879						0.754695		0.160341
-0.0577225						0.520263		-0.323554
-0.0500771						-0.448121		0.202187
-0.0749748						-0.402845		0.478054
-0.073332						0.233006		0.353265
-0.0610746						0.56825		-0.62521
-0.0858187						0.732287		0.243372
-0.122301						0.812281		0.149376
-0.19084						-0.566428		0.117894
-0.285336						-0.31204		0.263676
-0.26521						-0.531854		0.339213
0.0735033						-0.4984		-0.57535
0.0333377						-0.270728		-0.846024
0.0338924						-0.267745		0.246219
0.0376754						0.679933		0.243951
0.0318217						0.234367		0.311015
0.0685368						0.623826		-0.795532
0.0699074						-0.241636		-0.776338
0.0517985						0.155657		0.126949
0.0461784						0.521074		0.214671
0.038108						0.179338		0.357322
0.0421933						0.400041		-0.600949
-0.0332554						-0.199472		0.232362
0.0467787						-0.293248		0.162246
0.0520478						-0.325094		0.21536
-0.0410747						0.690477		0.347367
-0.0504631						0.20508		0.117719
-0.0515003						0.231541		-0.723482
-0.0330825						0.537208		0.262329
0.0545015						0.253195		0.158829
-0.0300141						-0.192072		0.226327
-0.0312043						-0.250717		0.371413
-0.0372869						0.60257		-0.611146
-0.037918						0.246332		0.223159
0.083151						-0.522486		0.176605
0.0872679						-0.424516		0.154177
0.0649219						0.253916		0.430108
0.0795819						0.426163		-0.208859
0.0542219						0.300747		0.285379
0.0568779						0.549977		0.147508
-0.0348063						-0.159205		0.430876
0.046666						0.224605		-0.127571
0.0808278						0.419335		-0.331967
0.0486625						0.289891		0.282643
0.110889						0.581758		0.200482
0.125324						-0.538385		0.329392
0.0773209						0.644632		-0.0992116
0.0771869						0.163311		-0.525555
0.102289						0.267994		-0.451006
0.063233						-0.356177		0.355052
0.107542						-0.368042		0.241298
0.0704133						0.121018		0.323039
0.114575						0.312304		-0.251147
0.109305						0.819143		-0.660536
0.0999872						0.274575		0.248567
0.121056						0.296587		-0.149242
0.123741						-0.658575		0.179634
0.0720932						0.142091		0.335655
0.0922145								-0.17736
0.0539527								-0.292574
0.098285								-0.636228
0.128565								0.324375
0.11582								0.169109
0.134457								0.447824
0.181032								-0.52096
0.0663424								0.408336
0.0510783								0.34411
0.0556455								0.381927
0.118375								0.17709
0.141024								0.391856
0.108762								-1.05178
0.109482								-0.65217
0.0955928								0.252077
								-0.150911
								-0.158155
								-0.151351
								-0.343987
								0.321545
								0.23454
								0.233565
								-0.704851
								-0.122225
								-0.0914422
								-0.365742
								0.377313
								0.174453
								0.298673
								-0.087392
								-0.12473
								0.177743
								-0.0788935
								0.14427
								-0.399813
								-0.848804
								-0.127184
								0.496418
								0.293541
								-0.12217
								-0.657489
								-0.123707
								-1.01053
								0.409586
								0.321646
								-0.138869
								0.205254
								0.186981
								-0.810534
								-0.0993958
								-0.125163
								-0.86502
								0.230362
								0.393986
								0.243794
								-0.815325
								-0.139103
								-0.118177
								-0.819812
								0.224801
								0.339964
								-0.112461
								0.142745
								0.224211
								-0.31515
								-0.636995
								-0.251082
								-0.135208
								-0.195208
								-0.381079
								0.18762
								0.185983
								0.240757
								0.258613
								-0.59578
								-0.324932
								-0.866657
								-0.241105
								-0.117759
								-0.611635
								0.159682
								0.337333
								0.205969
								0.148693
								-0.466992
								-1.19955
								-0.170516
								-0.116108
								-0.149564
								-0.573759
								0.411931
								-0.131878
								-0.112192
								0.142047
								0.112518
								-0.94017
								-0.24994
								-0.204729
								-0.118422
								-0.931462
								0.49032
								0.467761
								0.709191
								0.447085
								0.826253
								0.929181
								0.913123
								0.888038
								0.683116
								-0.747134
								1.24406
								1.19832
								-0.159872
								-0.504981
								0.381539
								0.364292
								1.02707
								0.547497
								-0.655373
								1.25545
								0.30272
								1.00544
								-0.489835
								1.06021
								0.39097
								0.133225
								0.828276
								1.40285
								0.742418
								0.676831
								1.4548
								0.28229
								-0.159249
								0.194184
								1.20411
								1.32116
								0.785848
								0.689144
								0.708613
								0.662386
								0.205172
								1.04255
								0.779918
								0.717009
								1.33312
								0.526052
								0.509807
								-0.140477
								-0.447176
								-0.421437
								0.157372
								0.275954
								0.156413
								1.18165
								1.38545
								0.661413
								0.662076
								0.673235
								0.732343
								1.56592
								1.5148
								0.570564
								1.16747
								1.17989
								-0.575416
								0.12367
								0.0967093
								1.11237
								1.39333
								0.656008
								0.797125
								0.49915
								1.16636
								1.25576
								-0.521225
								0.216901
								0.134547
								0.265232
								1.34288
								1.40134
								0.768409
								0.83963
								0.792552
								1.57075
								1.22315
								1.01531
								-0.457894
								0.171468
								-0.124202
								-0.276968
								0.336127
								1.30297
								1.44471
								0.726139
								0.788371
								0.821015
								1.08352
								0.999447
								-0.196485
								-0.321377
								0.906731
								0.640413
								0.760961
								0.796695
								1.14142
								1.10318
								-0.230787
								-0.212349
								1.37419
								0.82704
								0.872115
								0.667068
								0.739814
								1.44888
								0.371436
								1.27691
								-0.282533
								0.235024
								1.24803
								0.721826
								0.825557
								0.755785
								0.238342
								0.932597
								1.42799
								1.44656
								-0.452052
								0.201876
								-0.325925
								-0.352361
								0.841323
								1.51091
								0.839842
								0.871573
								0.772543
								0.672161
								0.244182
								1.23887
								1.33782
								1.43468
								0.851362
								0.820654
								0.144713
								0.403908
								1.35229
								-0.224103
								0.121967
								1.39694
								0.863734
								0.770255
								1.0295
								-0.636765
								0.347178
								1.19626
								0.909381
								0.723657
								1.18019
								0.466023
								1.2727
								-0.122776
								0.272316
								1.23674
								0.748003
								0.739449
								1.38585
								0.405719
								1.07013
								-0.122488
								0.234329
								1.37708
								0.486442
								0.7205
								0.63224
								0.917335
								0.972068
								0.209972
								0.938879
								1.49509
								0.783436
								0.809773
								0.734597
								0.271421
								1.24968
								0.795703
								0.167055

## Sheet: Figure 2_2B
Block (111)	RT(17)	Correctness (2)	Immediate/Delayed (1)	Touch side(126)	Pre-exp (18)	Video (72)	Delay (11)	Feedback (21)	ITI (35)	TOJ-visual (182)	TOJ-decision(356)	TOJ-motor (252)				Block (111)	RT(17)	Correctness (2)	Immediate/Delayed (1)	Touch side(126)	Pre-exp (18)	Video (72)	Delay (11)	Feedback (21)	ITI (35)	TOJ-visual (182)	TOJ-decision(356)	TOJ-motor (252)
0.0507542	-0.118098	-0.160034	0.0644245	-0.0460958	-0.130471	-0.450818	0.311868	-0.204512	-0.169957	-0.511242	-0.150617	0.350953			mean	0.0135128	-0.0657583	-0.147821	0.0644245	-0.0177892	-0.0370854	0.11069	0.230443	-0.0706635	-0.0579969	0.41251	0.3047	0.217078
-0.0555989	-0.160922	-0.135609		0.128703	-0.115995	0.65958	0.246054	-0.139177	-0.175543	1.25679	0.320002	-0.686507			SE	0.00843714	0.0262118	0.017271	NaN	0.00999917	0.0962345	0.0537731	0.095389	0.0523442	0.09248	0.0432378	0.0370648	0.0571681
0.0351544	0.149006			0.146279	-0.167907	0.677704	-0.245143	-0.235899	0.181666	0.118352	-0.361463	0.803585
0.0518754	-0.0893437			-0.193604	-0.167916	-0.255899	-0.417852	-0.198394	0.326778	-0.451718	0.690769	-1.25091
-0.0601966	-0.0869348			0.130655	0.429114	-0.213047	0.407141	0.128492	0.316667	1.30432	-0.654916	-0.477493
0.0330807	-0.0547838			-0.133034	0.427409	-0.231886	0.483422	-0.21581	0.261665	1.00083	-0.699714	0.219569
-0.0263823	0.0692307			0.0715348	0.217711	-0.18539	0.336658	-0.15525	-0.14592	-1.0351	0.800356	-0.472293
0.0516764	-0.0352095			0.148845	-0.159354	-0.242295	0.592082	-0.186923	0.415173	-0.774866	0.199064	0.496547
0.0262009	0.183499			0.114364	0.322317	-0.175291	0.360092	0.149175	0.188902	-0.861802	-0.192631	-1.28027
0.0677625	-0.16711			-0.108424	0.343182	-0.706421	0.26543	-0.202335	0.178448	-1.64303	0.329375	-0.540148
-0.0330019	-0.166824			-0.0555243	0.357529	-0.407252	0.195122	0.147418	0.450623	-0.84553	-1.29573	0.711245
0.0286571	-0.0909112			0.125247	0.192532	-0.151499		0.18444	0.326498	-0.957324	-0.878546	-0.771905
-0.0281879	-0.090679			0.122841	-0.871558	-0.448525		0.125487	0.400631	-0.329512	0.773199	-1.35328
0.0567304	-0.130122			-0.0698313	-0.379703	-0.220851		0.163318	0.369025	1.1669	1.0978	-1.34921
-0.0370552	-0.16062			0.135345	-0.722545	-0.130605		0.148587	0.487953	0.48987	-0.868147	-2.19782
0.0302737	-0.0861302			-0.0773107	0.10905	-0.164353		0.19336	-0.775819	0.313783	-1.16812	-1.19384
0.0355431	-0.0819388			0.098343	-0.555498	-0.263655		0.295421	-0.605257	0.282213	-1.12209	-1.16554
0.0894128				-0.0507266	0.204565	-0.199669		-0.190012	-0.824447	-0.221643	-2.05965	0.312146
0.0460884				0.120857		-0.338243		-0.552781	-0.933306	0.246343	-1.15252	-0.643757
0.0323137				-0.106791		-0.275981		-0.369781	0.293224	-0.261515	-1.03814	-1.37802
0.0489623				0.128456		-0.473962		-0.368758	-0.627551	0.183849	0.232158	-0.484533
0.0611438				-0.10606		-0.296178			0.561995	-0.300837	-0.268807	-0.938208
0.0593448				0.150142		-0.477927			-0.792036	-0.270953	-1.06976	0.370255
0.0408429				-0.0743698		0.454844			0.467354	-0.263938	-0.206122	-0.605916
0.0769206				-0.0810192		0.42976			0.188854	-0.341142	-0.434982	-1.2634
0.0748				0.130472		-0.431939			-0.993755	0.256448	1.0131	0.349953
-0.0202465				-0.0865556		0.521826			0.138031	0.174317	0.662881	-0.607469
-0.0537227				0.145118		0.528848			-0.978888	-0.411376	0.39686	0.552775
-0.017991				0.159259		0.502655			0.475646	-0.310885	0.278656	-1.88418
0.129429				0.171344		0.64539			0.259601	0.249375	-0.360454	0.211555
0.262326				-0.126129		0.518492			-0.983113	-0.352199	0.172535	0.30023
-0.0460168				-0.0816358		0.173159			0.535574	-0.276698	-0.247797	-0.433791
-0.0242472				0.0599872		-0.292112			0.339027	0.189637	-1.17772	-1.42477
0.0203167				0.168375		-0.208814			-0.62969	-0.353678	-0.420418	-1.2282
-0.0300958				-0.131285		0.479088			-0.557944	-0.234984	0.291909	0.190805
-0.0250301				0.151215		0.519617				0.310115	-0.221015	0.34063
0.0286485				-0.0894875		0.673326				-0.268755	0.205638	-1.55179
0.0432985				0.129088		0.687052				0.208227	-1.23626	-1.47984
-0.0239838				-0.056049		-0.700414				0.156998	0.291176	0.373432
-0.0196945				0.15772		-0.381311				0.248844	-0.163848	-0.622015
-0.0436026				-0.055337		0.522774				0.126775	0.129442	-1.3968
-0.079331				0.153595		0.234007				-0.428889	0.249383	-1.24823
-0.0243169				-0.0713851		0.49542				0.212855	-0.156974	-0.650259
-0.0706786				0.142042		0.756944				0.200289	-0.88451	0.27068
-0.0405412				-0.129097		-0.36632				0.209247	-1.13037	0.322963
-0.0275054				-0.119762		0.240509				0.242451	0.19727	-0.634865
-0.0204327				0.141311		0.585532				-0.355558	0.208389	-1.42581
-0.0515818				0.165507		0.628812				0.274214	-0.853491	-1.36035
-0.0404891				-0.0871112		-0.976368				0.228874	-1.10299	0.514692
-0.0504981				0.202039		-0.531854				0.234778	0.329864	-0.853114
-0.0646208				-0.0782864		-0.703896				0.227391	0.188573	-1.47291
-0.0318008				-0.0808633		-0.162717				0.252612	0.109173	-1.60826
-0.0510901				0.147303		0.527884				0.257642	0.334164	0.417585
-0.0379082				-0.080075		0.623826				0.220447	-0.255116	-1.05246
-0.053088				0.191062		-0.221861				0.246622	-1.13188	-1.0893
-0.042937				-0.0797303		0.398596				0.319947	-1.19368	-1.10238
-0.0712898				0.188255		0.400324				0.303627	-0.525406	0.46173
-0.0605587				-0.1279		0.496039				0.270899	0.293698	-0.924851
-0.0824353				-0.126181		0.245099				0.210195	0.242187	0.345453
-0.0530809				0.17943		0.486325				-0.160429	0.273695	-1.01218
0.0502656				-0.0769714		0.426589				0.263119	-0.355098	0.207535
-0.0836924				-0.0878294		0.303132				0.246357	-0.601856	0.475148
-0.0539393				-0.0811507		0.661626				0.233603	-1.01177	-0.481981
-0.0521318				-0.101514		0.204986				0.19872	0.227127	-1.52933
-0.0794872				-0.0965461		0.519103				0.391286	0.443557	-0.693819
-0.137562				-0.0438127		0.289465				0.231992	-0.305926	0.182407
-0.151873				0.070051		0.581758				-0.595076	-0.534429	0.427449
-0.242865				-0.0873183		0.496105				0.274471	-0.676899	0.507013
-0.325542				0.0702604		0.582143				-0.385423	0.27482	0.350401
-0.306364				0.347719		0.640052				0.434331	0.133896	0.356018
0.0294643				0.159318		0.296587				-1.43315	0.386247	-3.24923
0.0332944				-0.11865		0.142091				-0.391328	-0.620999	-1.14317
0.0576847				-0.0700872						0.404535	-0.562331	0.145322
0.0811771				0.0782998						-0.770198	-0.681238	0.614122
0.056405				-0.0579022						0.361812	0.159128	-1.02532
0.044195				-0.0931571						0.627368	0.204429	0.47274
0.0401006				-0.0826272						0.722472	0.406574	-1.59656
-0.102659				-0.0926748						0.561351	-0.432762	-0.877112
0.0543972				-0.0645683						0.404761	-0.234935	0.223344
-0.0579719				-0.0838448						0.753981	-0.670183	0.447751
-0.0351739				-0.0493268						-0.435277	0.201011	-1.08845
-0.0424321				0.0769856						1.15553	0.135729	0.623746
-0.0387923				-0.0887457						0.66298	0.318947	-1.0241
0.090859				-0.125849						0.948175	0.376869	0.264782
0.0547633				-0.0528326						1.2779	-0.29611	0.45641
0.0635785				-0.0770432						0.70686	-0.680988	-1.28659
0.0892836				-0.0866118						1.1465	-0.713013	0.183952
0.102831				-0.107662						0.870949	0.198177	0.54721
0.108501				-0.0625337						1.03067	0.251359	-1.26493
0.0811015				-0.101734						0.427869	0.348916	0.120354
0.101927				0.0740154						1.50898	0.434882	0.587996
0.0838111				-0.126907						0.87928	0.355403	0.590371
0.121032				-0.0904589						1.05656	0.278835	0.198994
0.0951964				-0.0359729						0.462852	-1.22475	0.199838
0.0896676				0.0851681						0.483155	-0.835474	0.519019
0.150778				-0.146096						0.293013	0.221046	-0.720813
0.110251				-0.10944						0.926053	0.228667	0.267825
0.101538				-0.0586417						0.398391	0.499428	0.416772
0.0489357				-0.0823058						1.27525	0.384735	0.209664
0.10352				-0.0496408						0.188344	-0.599116	0.457977
0.132518				-0.0468915						0.997485	0.283742	0.624996
0.114989				-0.165321						1.18382	0.132514	0.222037
0.144229				0.072581						0.47917	0.23701	0.453442
0.174451				-0.125263						0.240144	0.430105	-0.737867
0.0597794				-0.105746						1.69949	-0.578632	0.156021
0.0618923				-0.0701795						1.67131	-0.731773	0.280761
0.0700437				-0.0923988						0.483734	0.226667	0.139073
0.119063				-0.0746865						-0.24932	0.265124	-0.34342
0.109289				-0.0551445						1.0289	0.313257	-1.13407
0.104736				-0.094951						1.11215	-0.237381	0.265067
0.0925455				-0.0974153						0.294292	-0.854125	-0.291107
				-0.106777						0.361646	0.188421	-1.21833
				-0.0697334						0.464327	0.0960426	0.298437
				-0.0671194						0.66933	0.471581	-1.87293
				-0.0517588						0.275874	-0.591552	0.305688
				-0.105328						0.959505	0.27428	-0.508103
				-0.0883603						1.04168	0.235586	-1.25629
				-0.108638						0.387694	0.418956	0.211236
				-0.148961						1.70712	-0.865478	-0.547674
				-0.0565124						1.18217	0.34587	-1.22218
				-0.0923867						0.669116	0.165134	-1.66715
				-0.0868425						-0.200708	0.166494	-1.97792
				-0.051462						0.346854	0.459225	0.482434
				-0.137105						1.00189	-0.725437	0.507713
				-0.0736199						1.10768	0.281261	0.493253
				-0.10786						0.356623	0.198133	0.793874
										0.870534	0.157829	0.906454
										0.883068	0.404034	0.712234
										0.313741	-0.306141	0.796534
										0.544417	0.355112	-0.962188
										1.1302	0.172627	1.02013
										0.723754	0.460939	1.10934
										0.397381	-0.250528	0.888187
										1.48733	0.304438	0.681038
										0.700297	0.189288	-1.00889
										0.216948	0.326768	0.875404
										0.837239	-0.26692	1.0415
										0.231323	-0.389673	1.13645
										0.287152	0.346364	0.847116
										0.894679	0.210316	1.10874
										0.953102	0.344785	0.725435
										0.656853	-0.437746	0.751498
										0.930079	-0.585851	1.02423
										1.1864	0.200898	0.855586
										0.421401	-0.154201	1.1499
										0.573541	0.16121	0.764719
										0.337618	0.358527	0.708544
										0.511353	-0.361075	0.698944
										0.807816	0.255681	0.814841
										0.444123	0.15622	0.877084
										0.973002	0.453532	0.833512
										0.399687	0.498761	0.84522
										0.650044	0.377854	0.757626
										1.22295	0.176473	0.434335
										0.447547	0.38856	-0.382681
										0.696436	-0.633045	-0.328847
										0.308644	0.260015	1.05348
										1.04448	-0.213914	1.08419
										0.635451	-0.215121	1.07323
										0.243578	0.362084	0.804015
										1.43697	0.224795	0.742454
										0.303602	-0.260157	1.04538
										0.688845	0.338743	0.998643
										0.32156	0.23568	0.920238
										1.21072	0.225036	1.22005
										0.540762	-0.116418	1.05715
										1.44724	0.187992	-0.742646
										0.624135	0.56941	0.924275
										0.329839	0.362508	0.996194
										1.08957	-0.136527	0.705034
										0.37502	-0.161921	0.91314
										0.515064	-0.831105	1.11973
										0.455986	0.415909	1.16937
										0.490212	0.217785	-0.340278
										0.217839	-0.157949	0.98779
										1.1251	0.174645	1.04637
										1.25948	-0.188056	0.798286
										0.504934	-0.906782	0.749281
										0.582	0.3046	0.900822
										0.640346	0.223829	0.872844
										0.641764	-0.703309	1.11212
										0.270257	-0.768133	-0.433561
											-0.493289	1.03254
											0.265481	1.11323
											-0.554566	0.784662
											-0.349762	0.88316
											-0.504793	0.925132
											0.244987	1.21935
											0.184958	0.688339
											-0.469455	0.880798
											-1.31159	0.715277
											-0.26134	0.857263
											-0.649705	0.921599
											0.294329	1.31039
											-0.286147	1.09366
											-0.511955	1.02269
											0.481544	0.733416
											0.821832	0.832316
											0.497257	0.772378
											0.869443	0.907168
											0.926445	1.02643
											0.915581	1.17543
											0.991889	-0.34456
											0.729664	0.906796
											-0.803943	0.765621
											1.36201	0.87974
											1.05645	0.96256
											-0.26177	-0.275697
											1.14087	0.58396
											0.605421	1.42055
											-0.661602	1.42353
											1.38662	-0.595007
											1.08202	1.03048
											-0.367539	1.21202
											1.21731	0.860464
											0.417926	0.887656
											1.13439	0.85077
											1.2202	0.704966
											0.734554	1.27426
											0.704254	1.47299
											1.57681	1.09043
											1.1161	0.926882
											1.29212	0.971457
											0.812466	1.40296
											0.673217	1.1334
											0.803028	0.85393
											0.691504	0.755932
											0.216393	1.2436
											1.12368	1.13162
											0.797259	0.999005
											0.777169	0.926006
											1.30521	0.592588
											0.54802	1.24075
											0.775845	1.23283
											-0.543562	0.852767
											-0.420035	0.77291
											0.215002	0.956872
											1.3076	1.21828
											1.349	1.06078
											0.590878	0.490956
											0.731602	0.805988
											0.831918	0.637443
											0.85625	1.01242
											1.64086	0.942683
											1.61315	0.985335
											0.426225	1.08169
											1.30186	0.837747
											1.06169	0.957811
											-0.679157	0.789573
											1.20919	1.16626
											1.40109	1.09435
											0.740412	-0.16727
											0.864196
											0.561214
											1.21385
											1.27352
											-0.301543
											0.213318
											0.296301
											1.19333
											1.35468
											0.824304
											0.852012
											0.831058
											1.71471
											1.07502
											0.38128
											1.2885
											-0.49943
											0.211576
											1.25702
											1.37338
											0.825091
											0.809065
											0.83582
											1.35117
											0.700237
											1.12698
											0.716183
											0.762808
											0.805722
											0.343665
											1.26116
											1.01922
											-0.157127
											1.3035
											1.04287
											0.917505
											0.75833
											0.813425
											1.55872
											0.404294
											1.32815
											-0.313153
											0.303997
											1.27263
											0.833357
											0.868598
											0.817886
											0.327015
											1.0413
											0.382973
											1.55281
											1.26305
											-0.398146
											-0.218717
											1.20613
											1.41626
											0.881598
											0.876766
											0.791817
											0.767855
											0.340126
											1.22008
											1.44906
											0.254584
											1.30119
											0.857823
											0.848617
											0.301059
											1.33337
											1.36479
											0.889726
											0.804414
											1.21639
											-0.461469
											0.287818
											1.28893
											0.963313
											0.843905
											1.43276
											0.529591
											1.3092
											0.317985
											1.40969
											0.777543
											0.757204
											1.48466
											0.37764
											1.21102
											0.270683
											1.33794
											0.482151
											0.67864
											0.705131
											1.02303
											1.11368
											0.254558
											1.33009
											1.4155
											0.750413
											0.84059
											0.779082
											1.17585
											1.21586
											0.246207

## Sheet: Figure 2_2C
Jupiter		Mercury
TOJ cell	Non-TOJ cell	TOJ cell	Non-TOJ cell
0.0501974	0.0372351	0.233304	0.12827
0.0145448	0.0444573	0.249057	7.77e-16
0.215231	0.0934579	0.312502	0.0410753
0.123034	0.246249	0.329054	0.187402
0.0600163	0.0191353	0.435768	0.5723
0.128483	0.0286363	0.526057	0.514816
0.0949583	0.0493783	0.650319	0.54556
0.0969969	0.103118	0.115349	0.582938
0.153104	0.0813153	0.642323	0.156666
0.361345	0.0781299	0.510951	0.0597691
0.203914	0.0242325	0.128941	0.529197
0.202464	0.0732989	0.238752	0.13905
0.159205	0.0125533	0.23158	0.193435
0.160691	0.135996	0.222239	0.707278
0.235734	0.0119729	0.540042	0.546825
0.152368	0.0429604	0.479814	0.101509
0.308811	0.113178	0.175549	0.121101
0.452895	0.0605922	0.714397	0.25414
0.0126969	0.037343	0.141048	0.274101
0.0193448	0.0101245	0.46651	0.119068
0.018522	0.0907506	0.348371	-2.22e-16
0.0302975	0.0219583	0.586539	0.0157927
0.0365654	0.122774	0.130452	0.652372
0.186852	0.0420936	0.0426714	0.643878
0.0403945	0.0454364	0.622771	0.600965
0.237578	0.110005	0.641714	0.592057
0.148438	0.0604372	0.555022	0.693426
0.080972	0.216436	0.632718	0.414996
0.295873	0.173647	0.74014	0.0645048
0.220334	0.0697919	0.106292	0.214865
0.123841	0.122026	0.0171187	0.554363
0.0956837	0.0210795	0.0882869	0.649536
0.149717	0.0592792	0.632634	0.102342
0.122208	0.0342798	0.641728	0.0166293
0.0980839	0.0487366	0.442984	0.0946578
0.0577875	0.114823	0.348193	0.12897
0.109528	0.0267758	0.458878	0.0758215
0.0347027	0.0638714	0.552653	0.0301315
0.130415	0.0656218	0.0975533	0.684734
0.261984	0.0951832	0.62064	0.644124
0.0595192	0.167309	0.541445	0.688667
0.150344	0.138902	0.611035	0.0384846
0.080307	0.0395112	0.652637	0.126757
0.188783	0.143173	0.145473	0.675695
0.0210409	0.0658697	0.131181	0.0239733
0.0637036	0.0783592	0.0108036	0.115593
0.0429258	0.137645	0.202412	0.0160208
0.0445865	0.16896	0.168602	0.638819
0.0470174	0.152462	0.0292851	0.626269
0.251066	0.122849	0.106907	0.609472
0.0932533	0.0549224	0.0621648	0.606988
0.0372179	0.19069	0.59706	0.0989889
0.18702	0.285812	0.659067	0.0239119
0.251421	0.140439	0.263267	0.198849
0.106908	0.152007	0.555078	0.0952496
0.0263752	0.044379	0.456897	0.668046
0.150814	0.175896	0.640914	0.694448
0.111747	0.14761	0.731935	0.732951
0.208223	0.178507	0.646419	0.532401
0.298215	0.147662	0.135688	0.196733
0.115351	0.205502	0.601734	0.580103
0.229358	0.190868	0.531322	0.0190715
0.121611	0.0784664	0.249632	0.171108
0.0709103	0.0503004	0.0943405	0.251007
0.0314896	0.1917	0.0100797	0.0494179
0.262464	0.0337722	0.597686	0.717896
0.0962323	0.0805879	0.600999	0.626125
0.059126	0.0722282	0.578791	0.53685
0.235312	0.146251	0.714676	0.623526
0.230968	0.168558	0.187183	0.218436
0.0724777	0.14972	0.535581	0.625434
0.0888973	0.112084	0.560518	0.0795159
0.157761	0.0558353	0.277613	0.191492
0.163055	0.0161541	0.0829054	0.664184
0.0931075	0.0393028	0.107205	0.39522
0.234539	0.032922	0.054292	0.542493
0.304142	0.151291	0.655797	0.606214
0.120089	0.0751984	0.631328	0.556902
0.146013	0.0146622	0.591057	0.550436
0.0680072	0.0656274	0.575097	0.082127
0.408732	0.113295	0.661016	0.173581
0.176015	0.134143	0.71195	0.617691
0.0274473	0.0209467	0.620786	0.663026
0.288737	0.302333	0.548358	0.509842
0.313248	0.108851	0.368002	0.601207
0.0552272	0.387752	0.06753	0.589654
0.013776	0.26258	0.0174507	0.164916
0.260559	0.172114	0.0187591	0.574983
0.21362	0.255502	0.177575	0.62867
0.199406	0.171273	0.580123	0.082217
0.0466536	0.170502	0.650812	0.474143
0.0968709	0.0320657	0.655641	0.351833
0.029244	0.153155	0.707717
0.0534272	0.206747	0.653228
0.121742	0.163234	0.747838
0.233298	0.213602	0.572097
0.0816311	0.270939	0.0907463
0.177888	0.100412	0.237128
0.074174	0.132348	0.66013
0.0743728	0.118171	0.569953
0.0736684	0.337845	0.707453
0.175247	0.0843666	0.628713
0.149881	0.204366	0.575679
0.0663976	0.0709712	0.519953
0.171477	0.0977183	0.0694537
0.0679684	0.132029	0.259046
0.0675802	0.10151	0.51989
0.0792679	0.146823	0.536203
0.283286	0.102094	0.688767
0.151442	0.151367	0.55918
0.125126	0.10507	0.588507
0.154212	0.0868232	0.725112
0.0384423	0.0129601	0.181788
0.0629097	0.105647	0.678029
0.200547	0.110719	0.201316
0.147305	0.077805	0.12827
0.27639	0.0200685	0.5723
0.142973	0.103982	0.514816
0.129144	0.10321	0.54556
0.180042	0.0939127	0.582938
0.126673	0.133399	0.156666
0.334188	0.190009	0.529197
0.535566	0.053444	0.707278
0.0817212		0.546825
0.0879184		0.101509
0.0310083		0.121101
0.0258403		0.25414
0.156248		0.274101
0.229149		0.652372
0.0372053		0.643878
0.109378		0.600965
0.0662792		0.592057
0.199923		0.693426
0.120349		0.414996
0.148602		0.214865
0.0851986		0.554363
0.105589		0.649536
0.11641		0.684734
0.231394		0.644124
0.0886617		0.688667
0.140482		0.0384846
0.0364523		0.126757
0.1446		0.675695
0.20655		0.115593
0.0231809		0.0160208
0.0654151		0.638819
0.141113		0.626269
0.0551807		0.609472
0.0887839		0.606988
0.297407		0.198849
0.0828045		0.0952496
0.0933467		0.668046
0.161696		0.694448
0.0603553		0.732951
0.198726		0.532401
0.0347508		0.196733
0.0478622		0.580103
0.131405		0.171108
0.31147		0.251007
0.15495		0.717896
0.0318761		0.626125
0.097507		0.53685
0.0971353		0.623526
0.194777		0.218436
0.0430791		0.625434
0.192243		0.0795159
0.0629646		0.191492
0.180895		0.664184
0.194106		0.39522
0.139389		0.542493
0.0732785		0.606214
0.0394919		0.556902
0.12985		0.550436
0.0647031		0.173581
0.111967		0.617691
0.144885		0.663026
0.0236481		0.509842
0.0294065		0.601207
0.0808758		0.589654
0.120499		0.164916
0.150731		0.574983
0.333598		0.62867
0.0433203		0.351833
0.167941
0.148964
0.0372351
0.0934579
0.246249
0.0191353
0.0493783
0.103118
0.0813153
0.0781299
0.0732989
0.0125533
0.135996
0.113178
0.0605922
0.037343
0.0101245
0.0907506
0.0219583
0.122774
0.0420936
0.0454363
0.110005
0.122026
0.0592792
0.0487366
0.114823
0.0267758
0.0638714
0.0951832
0.167309
0.138902
0.143173
0.0783592
0.137645
0.16896
0.152462
0.122849
0.19069
0.285812
0.140439
0.044379
0.14761
0.178507
0.147662
0.205502
0.190868
0.1917
0.0805879
0.146251
0.168558
0.14972
0.112084
0.0558353
0.0161541
0.0393028
0.032922
0.151291
0.0751984
0.0146622
0.0656274
0.113295
0.134143
0.387752
0.26258
0.172114
0.255502
0.171273
0.170502
0.0320657
0.153155
0.206747
0.163234
0.213602
0.270939
0.337845
0.0843666
0.204366
0.0709712
0.0977183
0.132029
0.10151
0.146823
0.151367
0.0129601
0.105647
0.110719
0.077805
0.0200685
0.103982
0.10321
0.0939127
0.133399
0.190009
0.053444

## Sheet: Figure 2_2D
correct	Incorrect	TOJ_index (1 = TOJ)											TOJ ( n=461)		Non-TOJ(n=215)
-0.0122568	-0.0332972	1											Correct	Incorrect	Correct	Incorrect
-0.066284	-0.113116	1										Mean	-0.4565	-0.4873	0.1271	0.0415
-0.0080825	0.00842338	0										SE	1.3489	1.6747	1.057	1.375
0.000641046	0.0117832	0
-0.0461641	-0.109357	1
-0.00178091	0.0126206	0
-0.0259477	-0.0768587	1
-0.0210798	-0.0540696	1
0.00212303	-0.00451626	0
0.00543286	0.0389083	0
0.0247463	0.0505493	0
0.00319008	0.0114687	0
-0.000322518	-0.00843489	0
-1.0718	-1.94031	1
-2.75299	-0.856366	1
4.5935	3.95791	0
0.0992316	0.73941	1
-0.127463	-2.29688	1
2.72528	0.420301	0
0.346502	-1.73497	1
0.193235	0.266437	0
-1.69303	-0.245122	1
2.76618	0.53589	1
1.08015	0.589857	0
2.82299	0.690517	0
0.0267064	-0.169428	1
-0.369516	-0.231191	1
-2.98528	-0.796921	1
-1.7768	-0.633767	1
0.402888	0.0244747	1
2.73706	-0.692488	0
-3.6317	-1.43429	1
2.49318	-0.137372	1
-0.0788605	0.00258495	1
-1.5836	1.06194	0
-0.593502	0.299348	0
1.08474	1.03023	1
-1.60133	-0.446961	1
1.69506	1.20619	0
-0.303333	1.95791	1
0.202504	-2.28771	0
-0.131097	1.09336	1
0.285552	0.173817	0
-2.4777	-3.40254	1
-4.56639	-4.77723	1
-2.07523	-0.6978	1
-1.07556	-1.10378	1
0.771118	-0.0105626	0
-1.76559	-7.06166	1
0.240837	0.00449892	1
-0.283976	-0.205784	0
-0.018144	0.33737	1
1.00684	0.673769	1
0.955415	1.36192	0
-0.296324	-5.45734	1
-1.18342	-2.63366	1
-0.614473	-1.36176	1
-0.798119	-0.315305	1
-0.849784	-1.42519	1
0.199396	1.14922	1
-0.378465	0.177765	0
0.657544	-0.0753478	0
1.90371	0.803403	1
0.387101	0.47885	0
-0.0137333	-0.0393114	0
0.113362	-0.0167091	0
-1.65731	-5.15448	1
-1.30737	-0.230613	1
-2.54624	-4.01127	1
0.156966	-0.194384	0
-1.17931	-1.60313	1
-0.184679	0.490812	1
-0.655357	1.31912	1
-0.0013742	-0.0519845	0
-0.121315	0.5197	0
-0.0729002	-0.346041	1
0.344699	0.147038	1
0.0780523	-0.23838	1
0.116666	0.237799	1
0.539559	0.601083	1
0.702664	1.27107	1
-0.162605	-0.0592444	0
-0.597458	-0.018737	0
-2.34598	-1.16687	1
-1.59529	-1.69256	1
-0.227745	-0.471672	1
-1.85238	-2.67775	1
-0.0247048	-0.773255	1
-1.31187	-4.8622	1
-0.914662	-1.70003	1
-1.73405	-1.087	1
1.1527	-0.255451	1
-1.02906	-1.29881	1
-0.568695	-1.04888	1
0.912841	0.133463	0
-1.11274	0.648728	0
-0.0626659	0.191497	0
0.0674918	1.04277	1
0.463185	0.146642	1
-0.182817	0.346081	0
0.856781	0.0594737	1
0.503411	-0.269199	0
0.544182	0.248804	0
0.0333448	-1.27494	0
-1.32826	-1.92492	1
-1.34437	0.0622025	1
-3.01577	-2.6138	1
-4.1076	-0.939753	1
0.960886	0.0307757	0
1.15903	0.0570623	1
-1.21009	-0.227019	1
-1.00322	0.228885	1
-0.228427	1.73383	0
0.309023	-1.20161	0
-0.490561	-0.531778	1
0.217593	1.50012	1
0.718425	-0.181583	1
0.518623	0.510611	0
0.132997	-0.605775	0
-0.429146	0.0034651	0
-0.12371	0.151529	1
0.0104883	0.351214	0
-1.37956	-3.43823	1
-1.18539	-1.78102	1
-2.69501	-2.73464	1
-0.922986	-0.424926	1
-2.529	-2.77142	1
0.721423	1.52258	0
-0.865481	-0.239389	1
-0.658088	-0.100246	1
-0.861086	-0.346856	0
-2.13785	-1.90091	1
-0.138431	-0.329514	0
-0.158322	-0.278547	0
1.33455	1.17731	1
0.214505	0.462295	1
1.07995	3.39079	1
-0.0326549	-0.109779	1
0.358125	-0.267823	1
-0.00387835	-0.0233244	0
-1.21929	2.44897	1
-1.43054	0.892078	1
-3.75891	-1.77942	1
-2.90612	-2.4109	1
-1.99895	0.176991	1
0.743007	2.75316	0
-0.662675	0.592051	0
-0.996497	-1.19299	1
-2.27526	0.494542	1
0.0530128	0.281729	1
0.0863355	1.1142	0
0.741747	0.842327	1
0.33865	1.5531	0
1.42529	0.890586	0
-0.107961	0.201629	0
-0.298719	0.165076	0
-0.677821	-3.29977	1
-3.6691	-5.75687	1
-2.3137	-4.34837	1
-1.64851	-1.44507	1
0.889322	0.362836	0
-0.353238	-4.30801	0
-2.57714	-1.3853	1
-2.0366	-1.64385	1
0.245515	-2.0978	1
-1.70286	-0.856927	0
-2.85457	1.88138	1
0.188307	1.87396	0
0.746685	2.06597	0
2.27929	7.06896	0
0.993434	0.651355	0
-3.06583	-5.05304	1
-2.36807	-5.73343	1
-5.0413	-7.97804	1
-3.78884	-1.40737	1
-1.38676	-2.39953	1
2.71175	2.1075	0
-1.85123	-3.21658	1
-0.886056	-0.500614	1
-3.41875	1.5683	1
1.55682	-1.83804	0
-2.37128	0.0775594	0
0.313789	3.0688	1
0.290332	0.658882	1
-0.313444	-0.160844	0
-0.118786	0.273129	0
-0.385493	-0.00544665	0
-2.8297	-3.73098	1
-1.63467	-4.37746	1
-0.814351	-1.96143	1
-1.77066	-1.88761	1
2.10842	-0.755728	1
5.99627	-0.927509	0
-0.13525	-1.52703	1
0.202802	0.355644	0
0.118732	-0.290149	0
-1.7777	-1.26564	1
-2.69582	-1.81373	1
0.121375	0.635953	1
-0.478662	0.599086	1
-0.106602	-0.142622	1
0.231806	-0.273644	1
-0.0417628	0.707595	0
2.14151	0.162198	0
2.1912	-0.37845	0
-1.42232	-4.65499	1
-2.64074	-3.46566	1
-1.85644	-2.0881	1
-3.53688	-1.77657	1
-4.05937	-4.04969	1
-0.694203	1.83249	1
2.64099	2.61035	0
-0.494879	5.40157	1
-0.703183	1.69288	1
-3.18461	1.39538	1
0.57298	2.44616	0
-0.0419792	-0.864955	0
0.495141	-0.378497	0
0.531954	2.25973	0
3.68228	2.58674	0
0.48097	-0.316073	0
-3.03224	-1.73658	1
-4.41005	-3.42209	1
-2.9725	-3.20133	1
1.48994	-0.114772	1
0.786626	-0.382769	1
-0.442127	-1.93238	1
-1.96187	0.0826145	0
1.07194	-0.0151596	1
3.45174	0.586886	1
-4.27972	-5.63729	1
-0.363116	-4.21323	1
-0.691548	-0.180701	1
-0.212781	-3.6789	1
-1.02035	-0.739741	0
-0.704851	-0.0655793	0
0.251024	0.50363	1
-0.317757	-0.936694	1
-5.88738	-4.74499	1
-5.78828	0.258131	1
-0.339311	1.2135	1
-2.07428	-3.08822	1
1.3522	-3.99706	1
0.00807634	-0.561455	1
-0.208289	-0.573487	0
-1.19129	-0.34353	1
0.0626303	-3.75983	1
1.58666	-0.731408	0
-4.2894	-2.66728	1
-3.21586	-0.620414	1
-1.41777	0.165384	1
-0.504562	-0.389106	1
0.374431	0.691052	1
-0.798436	-1.6302	1
-0.0869244	0.482024	1
1.45451	0.235007	1
-5.36679	-5.21735	1
-1.69299	-3.07229	1
-1.28956	-3.02857	1
-0.759555	-2.17523	1
-2.3772	-2.40737	1
-1.34395	-2.0358	1
-0.66277	0.635496	0
0.249154	2.69547	1
-1.19234	-2.10981	1
-0.178299	-2.55659	1
-1.33642	1.30343	1
-2.30661	0.699368	1
-0.106846	2.36553	1
1.37006	2.58596	1
-0.412944	0.129139	1
-0.150021	-3.7098	1
-0.255541	2.4324	0
-0.00560996	1.89547	0
2.86555	3.34818	1
1.05713	-1.32752	1
0.0567227	-0.461482	1
-2.82702	-0.794458	0
1.22037	0.873761	1
1.27826	1.00563	1
-0.484498	0.452046	1
-0.182732	0.0218991	1
-0.133765	-0.411661	1
0.533997	0.602202	1
-0.662624	0.833626	1
-1.87865	-2.50104	1
-1.40657	-0.8733	0
-0.0167986	-2.63659	1
1.2867	1.35512	1
-0.917499	-3.29948	1
0.399107	1.64894	1
2.33876	3.40318	1
-0.147919	-0.16825	1
-1.06015	-0.804517	1
-1.5141	-2.91299	0
-1.49088	-1.38103	1
NaN	-5.73936	0
NaN	3.64739	1
NaN	1.51237	1
NaN	-0.173813	0
NaN	0.123703	0
NaN	-4.37033	0
NaN	0.359541	0
NaN	0.838585	0
NaN	-1.55387	1
NaN	-3.78064	0
NaN	-1.06568	1
0.32392	-0.820386	0
-1.73704	-0.889612	1
-1.09684	-0.538697	1
-0.100568	0.0607049	0
0.509704	-0.332423	1
0.12245	0.0692685	0
6.13921	2.04497	1
1.56139	0.0650893	1
0.330844	0.384216	1
-1.72631	-0.424386	1
-2.21832	-0.488918	0
-0.75109	-0.385889	1
0.644507	0.648141	1
-0.0800202	-0.0948573	1
-0.775001	-0.944195	1
0.236509	-0.0187383	0
0.880631	0.696686	1
0.396616	0.212777	1
1.03102	0.298977	0
0.170678	-0.192349	1
1.03804	0.434538	0
0.0386186	0.380407	0
0.384803	-0.380658	0
-0.0855396	-0.0579067	0
-0.429388	0.268438	0
-0.393288	-0.612366	1
-2.51169	-3.05712	1
-0.638052	1.31592	1
1.73292	0.654766	0
0.701906	-0.708887	0
1.27087	3.83532	0
-0.18815	-1.52502	0
1.66629	3.02804	1
-0.00344045	0.89941	1
-0.85494	-0.0637467	0
-0.3678	-0.38319	0
0.230069	-0.302236	0
0.311686	-0.281694	1
0.333015	2.77118	0
-1.04171	-0.604382	1
3.58135	2.14715	1
0.170307	1.26232	1
-0.0889492	-0.393274	1
0.498929	1.45679	1
-0.135637	-0.503728	1
-0.947642	-1.05506	1
0.679368	-0.202188	1
-0.223137	-0.86021	1
-0.014707	0.431258	1
0.311981	1.31934	0
0.558757	0.286201	1
2.22624	-0.00363178	1
0.291359	0.759358	0
-0.730822	-0.148661	1
-0.267957	-0.7577	0
-0.559323	-1.82337	0
-0.0610437	-0.818384	1
-1.99561	-1.99947	1
0.946467	-1.51444	1
-0.274304	-0.301718	0
0.873106	0.528727	0
-1.01411	0.813784	0
-0.107901	-0.486858	1
-0.709684	0.85918	1
0.141647	-0.528325	1
-1.08264	-1.76498	0
-2.32758	-1.00608	1
-0.228997	-0.278287	1
-0.868374	0.442484	0
-1.19255	-1.92303	1
0.0111492	-0.02088	1
-3.21026	-2.38453	1
0.724044	1.51451	1
2.1384	3.28356	1
0.712244	2.50946	1
0.164689	0.718149	1
-0.364778	1.18536	1
0.128214	-1.7547	1
-0.75089	-0.198036	0
-0.00426799	-0.538737	0
-1.34562	-3.19147	0
-1.19853	-0.716768	1
0.0609805	1.22907	1
1.14045	-0.849726	1
0.599424	-2.39865	0
-0.0984327	-0.324978	1
0.459545	-0.352588	1
0.35125	-0.168782	1
-0.328513	-3.80678	1
-0.553682	-1.20655	0
-0.282914	-0.986759	0
-0.0870924	-2.48317	1
-2.05955	-0.392478	1
1.20738	1.73716	1
-0.0164075	1.05047	0
-0.213819	1.62102	0
1.29196	-2.28308	1
0.19433	1.44143	1
1.61594	6.69539	1
-1.13549	-1.37734	0
1.79874	-3.76909	1
0.252025	-0.297084	1
-0.074372	-1.62284	0
-0.166064	-1.91569	1
0.251821	-0.314151	0
0.017148	0.736723	1
-0.314386	0.228728	1
0.455455	0.591889	1
-1.09991	-1.24525	1
-0.149413	-0.468909	0
-0.354875	0.223144	0
0.937982	-0.257179	0
-0.498551	-0.381088	1
-0.292055	-1.23907	1
-0.532602	0.383154	1
-1.82098	-3.78178	1
0.274713	0.582308	1
1.48651	-0.61688	1
2.61818	3.86392	0
0.337936	-0.887372	1
0.182681	1.05897	0
0.190226	0.653692	1
-0.23571	-1.04599	1
-0.991493	0.0238092	1
-0.25003	0.432441	1
1.37791	-0.254141	1
1.02952	0.375842	1
1.51146	-0.159	0
0.172822	0.3126	1
-0.145033	-1.07403	1
0.108126	-0.0912497	1
-0.394245	-0.0180398	1
-1.24685	-1.19552	0
-0.0586667	-1.8299	0
-0.655216	0.479555	1
-0.833048	0.536391	1
-0.677792	-0.404958	1
0.318184	-2.08905	0
0.0887419	0.761814	0
0.391358	0.18979	0
-0.493221	0.496345	0
-0.4367	-0.696116	1
-0.533117	-1.41064	0
-0.88884	-1.3311	1
-0.778239	0.0203958	1
-1.65179	0.476142	1
1.04148	-1.46387	0
1.42485	1.14867	1
0.184867	-0.233397	1
0.0251134	-1.83119	1
0.193702	-0.436208	1
-2.23007	-0.149203	0
-1.37484	0.0906047	0
1.01206	-0.780004	1
-3.85741	-6.29338	1
-4.86817	-3.70027	1
1.1527	4.89855	0
0.505091	-0.179746	1
0.740221	3.70742	1
0.5296	0.514443	1
0.315239	0.0533716	0
-1.53293	-0.117462	1
0.139103	0.0883382	1
-0.713163	-0.442771	1
-0.0971001	0.138951	1
0.0516297	-0.75213	0
0.761979	0.154794	1
-0.185446	-3.38011	1
-0.596363	1.67612	0
-0.719072	-0.303883	1
-0.257701	-0.27522	1
1.28837	0.775355	0
-0.11957	-0.128693	1
0.165851	0.377155	1
-0.154418	-0.966839	0
-0.200778	-1.11238	1
0.281834	0.0953263	1
-1.11797	0.00216473	1
0.294433	-0.893072	0
-0.277871	0.354306	1
-1.00814	-0.750033	1
0.359127	-0.218408	1
-1.77756	-0.912086	1
-0.964684	-0.623346	1
0.391004	-0.636517	1
0.232524	0.153442	1
-0.664112	-1.24432	1
-0.0967544	0.0766345	0
-0.299433	0.248532	0
-0.543662	0.597386	1
-0.840114	-0.206474	1
-0.551006	-1.1157	1
-0.453076	-0.473565	0
0.0780318	0.111515	1
-0.187105	0.0395814	1
-1.01657	-0.109789	1
0.372138	0.13989	0
-1.861	-3.1523	0
-0.845254	-0.834315	0
1.0855	0.0191554	0
0.32141	0.0116149	0
-0.170859	-0.777396	0
-0.794126	-0.526949	0
-0.259525	-0.814777	1
0.332376	-0.516858	1
-0.176346	0.759309	1
-0.522988	0.055576	0
-0.45543	-0.46636	1
-0.615699	-0.306823	0
-0.664393	-0.895689	1
-0.689827	0.899831	1
0.211521	0.0830405	0
0.339789	0.0321429	1
0.564743	-0.113609	1
-0.846265	-1.04951	1
-1.05077	0.373697	0
-0.783199	-1.73743	1
-0.21182	0.0818546	1
0.355373	0.713772	1
0.0700101	0.644213	1
-0.633901	0.223275	1
-0.759803	-0.877982	1
-0.769671	-2.46383	0
-1.71301	-1.4665	1
-0.618081	0.123748	1
0.602678	0.84784	1
-0.16362	0.272195	0
-0.507288	0.133593	1
-0.0718601	-1.22102	1
-0.181468	0.403572	0
0.420242	-0.387888	1
-0.528874	-1.66213	0
-2.06489	-0.890413	1
-0.703381	1.21029	1
0.299329	0.308944	1
0.0639745	0.214221	1
-0.115801	-0.0563714	1
-0.791794	-1.58945	1
-0.0830414	0.905813	0
-0.801273	0.353479	0
-0.661798	-0.434718	1
-0.314228	-1.88993	1
0.118402	0.236993	0
-0.745628	0.294141	1
-0.0317635	-0.0680366	1
-0.940189	0.159564	1
-1.17022	0.104364	1
-0.141825	-0.0723356	0
0.111458	-1.26316	1
-0.40072	-0.955671	1
0.106648	-0.0911439	1
0.306631	0.231556	0
-0.0104483	0.42037	1
0.703171	-0.118322	1
0.837898	1.55908	1
0.253775	0.382143	1
0.114621	0.334013	0
-0.0430019	-0.00848842	1
-0.0207722	-0.111284	1
-0.811863	0.550443	1
0.0553385	0.0778772	0
0.625217	0.457914	0
0.12841	-0.648141	1
0.053046	-0.136424	1
0.0519773	-0.0865982	1
0.199586	0.193513	1
0.202349	-0.173455	1
-0.116202	0.0515851	1
-0.688184	-0.0879961	1
-0.33897	0.13539	1
-0.232064	0.081219	1
0.246847	-0.60268	1
-0.201849	-0.752944	0
0.0159524	0.00468446	0
0.00528352	-0.138619	0
0.0632453	0.0560396	0
0.527614	0.313431	1
-0.137588	0.149587	0
-0.964245	0.0778542	1
0.238542	0.281251	0
0.992464	0.464938	1
-0.848861	-0.311846	1
-0.025522	-0.0680687	1
0.0498602	0.165012	1
0.0704211	-0.212491	0
0.118987	0.137956	1
-0.272403	-0.197557	1
-1.0853	-0.910511	1
0.244476	0.66207	0
0.298482	-1.13508	1
-0.126227	0.00127739	0
0.0617497	0.0868313	1
0.170365	-0.271607	1
0.208655	-0.30985	1
-0.60201	-1.33402	1
-0.353419	-0.276672	1
0.0990809	-0.363137	0
-1.3123	-1.04675	1
-0.517248	0.297911	1
0.358285	-0.759576	1
-0.424122	-0.195309	0
0.01702	-0.00559661	1
-0.135928	0.00328438	0
-0.647935	0.383064	1
0.553861	-0.162126	1
-0.00191621	0.31071	1
0.12004	0.643379	1
-0.35728	0.648866	1
0.0500818	1.11298	0
0.546976	0.760905	0
-0.215176	-0.115313	1
0.116633	-1.22301	0
0.464555	0.752733	1
-0.0858173	-0.00483063	0
0.0182169	0.162469	1
0.125481	-0.845381	1
0.00800338	0.299433	1
-0.173484	0.540953	1
0.201012	0.164651	1
0.381747	0.477414	1
-0.046638	-0.364196	1
-0.0901526	-0.86923	1
-0.0683683	0.982821	1
0.189674	1.73868	1
0.0237162	0.102023	1
0.0467128	0.0616762	1
-0.0585464	-0.344818	1
-0.0520273	-0.56357	1
-0.07194	0.136298	0
0.0521104	-0.204473	0
-0.137534	0.0979186	0
0.28391	0.147432	1
0.509159	0.240709	1
-0.141321	-0.0465659	1
-0.447151	0.163193	1
0.065875	0.0213306	1
-0.1083	-0.0602374	1
0.322103	0.79672	1
1.15804	-0.185661	1
-0.409905	-0.308647	1
-0.201252	0.407988	1
0.106008	-0.604526	1
0.135915	-0.435904	1
0.0878983	-0.0755897	0
-0.0413483	0.457433	0
0.0824039	0.360063	0
-0.663034	-0.150435	1
0.236184	-0.0167645	1
-0.254233	0.179576	1
0.0848478	0.393405	1
-0.164961	0.061892	1
-0.743082	0.0594712	1
-0.247806	0.135247	1
0.563274	0.039441	1
-0.0804378	-0.304018	0
-0.184019	-0.234762	1
-0.231274	-0.0904715	0
-0.254839	0.621969	0
-0.00934844	-0.332345	1
0.809155	0.125544	1
-0.219852	-0.305779	1
-0.0761952	0.106725	1
-0.0171587	-0.00595013	1
0.413483	0.0184071	1
0.62885	0.256707	1
0.142059	-0.00375447	1
0.441127	0.283954	1
-0.102697	-0.432416	1
0.198315	0.822362	1

## Sheet: Figure 2_2E
Correct trials
	Trial1	Trial2	Trial3	Trial4	Trial5	Trial6	Trial7	Trial8	Trial9	Trial10	Trial11	Trial12	Trial13	Trial14	Trial15	Trial16	Trial17	Trial18	Trial19	Trial20	Trial21	Trial22	Trial23	Trial24	Trial25	Trial26	Trial27	Trial28	Trial29	Trial30	Trial31	Trial32	Trial33	Trial34	Trial35	Trial36	Trial37	Trial38	Trial39	Trial40	Trial41	Trial42	Trial43	Trial44	Trial45	Trial46	Trial47	Trial48	Trial49
Timestamp1	0.1345	0.933166	0.1222	0.228034	0.134933	0.1354	0.128866	0.136367	0.1485		1.16037	0.0286		0.116334	0.1793		0.191466		1.39997		0.169667	0.732766	0.182566	0.187067		0.132633	0.176633			0.117766	0.145466		0.131999	0.209633	0.138866	0.1437	0.795367	0.141033	0.788767	0.542666	0.072566	0.192067	2.08987	0.126533	0.141533	0.197166	0.039066	0.131999	0.179466
Timestamp2	0.167		0.1253	0.959167		0.1551	0.132833	0.153734	1.6184		1.16577	1.0343		0.119867			0.2147		1.4615		0.940633		0.185266			0.2534	0.691999			0.183599			0.877133		0.1825			0.173267	0.8283	1.34433	0.133033	0.5293		0.172433	0.572533	1.04857	0.099966	1.34487	0.2277
Timestamp3			1.23523			0.2614	0.140466	0.673134			1.23103			0.221634			0.242066									0.2592				0.187833					0.405133			0.212133	1.13963	1.3661	1.55693	1.4555		0.873733			0.135433		0.257466
Timestamp4						0.653867	0.1419				1.277						0.2862																		1.41803				1.18883	1.36747				1.03257			0.2188		0.2928
Timestamp5							0.143833				2.20943						1.0721																						1.85933	1.3984				1.24877			0.3243		0.323066
Timestamp6							0.219266				3.0303						2.22957																							1.51057				1.25137			0.343233		0.351366
Timestamp7							0.257366				3.03303																																	1.29513			0.402933		0.468933
Timestamp8							1.21253				6.21433																																	1.2975			0.4335
Timestamp9							1.292																																								0.516366
Timestamp10							1.31763																																								0.5186
Timestamp11							1.37157
Timestamp12
Mean_firing_rate	1.93112	0.821603	1.94435	1.78715	0.669075	3.2786	6.74461	2.56352	1.2209	0	1.01293	1.7078	0	2.56498	0.723903	0	2.43619	0	1.29895	0	1.46811	1.05005	1.27226	1.26109	0	2.03114	2.76715	0	0	2.11322	0.518135	0	2.06996	0.936739	1.955	0.708633	0.882586	1.14871	2.36258	3.92362	1.56898	1.27763	0.418614	5.76563	1.33675	1.692	5.30148	1.37199	5.04868
Incorrect trials
	Trial1	Trial2	Trial3	Trial4	Trial5	Trial6	Trial7	Trial8	Trial9	Trial10	Trial11	Trial12	Trial13	Trial14	Trial15	Trial16	Trial17	Trial18	Trial19	Trial20	Trial21	Trial22	Trial23	Trial24	Trial25	Trial26	Trial27	Trial28	Trial29	Trial30	Trial31	Trial32	Trial33	Trial34	Trial35	Trial36	Trial37	Trial38	Trial39	Trial40	Trial41	Trial42	Trial43	Trial44
Timestamp1	0.1306	0.14		0.038833		0.1421		0.1487		0.684333		0.029533	0.783766	0.1383	0.176199	0.158466	0.137133	0.012133	0.2089		0.116133	0.251733	0.146033				0.153732		1.07873	0.012598		0.154632		1.65267			0.163498	1.7683	0.122132	1.0887	0.002065	0.029098	0.113865	1.2927
Timestamp2		0.148667		1.44897				1.3517		0.7642		0.195633		0.1898		0.209732	0.1847		1.25417		0.1322		0.159466						1.49707			0.435565					0.178565		0.180398		0.185232		0.116265
Timestamp3								1.48473		0.936				0.191967			0.592766				0.147666		0.6365														0.182032						0.119065
Timestamp4								1.6414		0.9608				0.2471			1.00907				0.178266																0.184065						0.180398
Timestamp5										0.971533				0.281933							0.202933																						0.184898
Timestamp6										1.0119				0.3095							0.212966																						0.341565
Timestamp7										1.0256				0.321133																													0.357232
Timestamp8										1.2029				0.420433
Timestamp9														0.449733
Mean_firing_rate	0.52997	1.28068	0	1.06253	0	0.838973	0	1.42447	0	4.39988	0	0.925983	0.722109	5.13855	0.558982	0.883288	2.34976	0.505561	1.23967	0	5.28123	1.42796	1.80654	0	0	0	0.746306	0	1	0.744177	0	1.51753	0	0.458519	0	0	3.6035	0.482975	1.06165	0.883132	0.847984	0.802332	5.83576	0.338299
			Correct	Incorrect
		Mean	1.78036	1.10678
		SE	0.157657	0.227753
[truncated: 84 more columns]

## Sheet: Figure 2_2F
	Correct trials
	Trial1	Trial2	Trial3	Trial4	Trial5	Trial6	Trial7	Trial8	Trial9	Trial10	Trial11	Trial12	Trial13	Trial14	Trial15	Trial16	Trial17	Trial18	Trial19	Trial20	Trial21	Trial22	Trial23	Trial24	Trial25	Trial26	Trial27	Trial28	Trial29	Trial30	Trial31	Trial32	Trial33	Trial34	Trial35	Trial36	Trial37	Trial38	Trial39	Trial40	Trial41	Trial42	Trial43	Trial44	Trial45	Trial46	Trial47	Trial48	Trial49
Timestamp1	0.3722	0.317667	0.1843	0.1186	0.156167	0.0667	0.196267	0.074366	0.0376	0.201167	0.186766	0.560067	0.124866	0.070333	0.213533	0.1637	0.208333		0.708099	0.246766	0.691666		0.128732		0.179966	0.724666	0.046566	0.286999		0.9131	0.357432	1.26243	0.467066	0.015299	0.040999	0.165966		1.03787	0.617132	0.605465	0.745899	0.477199	0.912866	0.836232	0.305799	0.250965	0.582532	0.584132	0.137266
Timestamp2	0.436867	0.427667	0.186733	0.194533	0.276734	0.2734	0.205467	0.412666	0.1734	0.247767	0.2062	0.575867	0.3359	0.196466	0.2823	0.385566	2.58673		1.02587	0.556299			0.290632		1.58987	1.14947	0.048066	0.560766			0.528332			0.789933	1.15416	0.431232			1.18353	0.999999	1.27097	0.535732	2.29513	0.963432			0.664699	1.18413
Timestamp3	0.570167	0.574967	0.208233	0.230233	0.413	1.80467	0.237667	0.480866	0.1801	0.415533	0.3145	1.0119	0.421133	0.500033	0.379	0.3897	2.87847			0.565499			0.998432			1.2174	0.101032	1.45997			0.593632					0.437599			1.31443	1.51197	1.73573	0.537365	4.82813	0.969965				1.68547
Timestamp4	1.16313	0.5842	0.8682	0.251133	0.950934	2.0074	0.2776	0.499466	0.232966		0.350466		0.560933	0.509933			3.15137			0.810133							0.127866				0.878099					0.689232			2.14516	1.6181	1.7753	0.746865	5.37837	1.07217
Timestamp5	1.16577	0.633567		0.314867	1.0833	2.3674	0.3706	0.623166	0.337966		0.352133		1.02297	1.05703			4.19203										0.911232																5.68613	1.13176
Timestamp6		0.9467		0.656233	1.1492		0.597633	0.6662	0.3582		0.609433		1.4679				4.3768										0.948866																	1.13896
Timestamp7		1.0555		0.735833	1.22967		1.0118	1.0836	0.365733		0.6659		1.46963														0.983232																	2.2218
Timestamp8		1.2938		1.33287			1.1191		0.9621		1.67883		1.4713														1.45107
Timestamp9											1.7314																2.27297
Timestamp10											1.7585																2.27993
Timestamp11																											2.3916
Timestamp12																											2.59937
Mean_firing_rate	4.22048	5.7727	3.1948	5.76355	4.66076	2.08284	5.53225	4.98504	7.78236	1.85303	5.54816	2.19641	5.09955	3.84971	2.74776	2.40333	1.30048	0	1.44089	2.30809	0.594719	0	1.99982	0	1.03498	1.6442	4.57637	1.68786	0	1.07281	2.50716	0.785114	0.646023	1.33815	1.62791	2.89345	0	0.95651	1.53868	1.11735	1.80914	2.40317	0.729015	3.10872	1.0281	0.712792	1.33256	1.6923	1.1016
	Incorrect trials
	Trial1	Trial2	Trial3	Trial4	Trial5	Trial6	Trial7	Trial8	Trial9	Trial10	Trial11	Trial12	Trial13	Trial14	Trial15	Trial16	Trial17	Trial18	Trial19	Trial20	Trial21	Trial22	Trial23	Trial24	Trial25	Trial26	Trial27	Trial28	Trial29	Trial30	Trial31	Trial32	Trial33	Trial34	Trial35	Trial36	Trial37	Trial38	Trial39	Trial40	Trial41	Trial42	Trial43	Trial44	Trial45	Trial46	Trial47	Trial48	Trial49
Timestamp1	0.272667	0.2789	0.1535	0.0231	0.210767	0.1711	0.227733	0.207067	0.190033	0.542633	0.3772	0.3072	0.1947	0.124666	0.2041	0.048099	0.126732	0.417966	0.556166	0.141766	0.0829	0.193699	0.386432	0.051066		0.171233	0.1145	0.363165	0.426933	0.086099	0.021365	0.903699	0.041932	0.642099	0.090332	0.358199	0.374466	0.199132	0.873732	0.012799	0.293733	0.050999	0.518699	0.923233	1.12823	0.195266	0.263099	0.050766	0.280133
Timestamp2	0.275234	0.5171	0.158033	0.276533	0.762634	0.235267	0.229766	0.4038	0.231333	1.3352	1.13837	0.464367	0.208966	0.183266	0.388066	0.425966	0.287199	0.997632	0.840133	0.255032	0.9478	0.972666				0.172366	0.470166	0.906865	0.526033	0.124132	0.025232		0.748232		0.096132	0.557132	0.525732	0.558999	2.22926	0.622065	0.459899	0.082899	0.944032	1.01547	1.21237	0.237433	0.538966	0.053299	0.593033
Timestamp3		0.548534	0.2764	0.388567	1.17293	1.47853	0.312066	0.456733	0.642533		1.29813	0.5005	0.257733	0.2721	0.563333	1.19107	0.298599	1.05807	1.09087	0.760032		1.72103				0.1798	0.6404	3.4523		0.564732	0.248399		1.1841		0.144365	0.604899		0.606332	2.46673	0.983299	0.544666	0.289699	1.08433	1.0249	1.2861	0.963999	0.849666	0.182933	0.758399
Timestamp4		1.14683	0.3571	0.535167		1.5075	0.3138	1.08833	1.62277		1.2992	0.5225	0.338166	0.8547	1.10553	1.48477	0.750366	1.19433	1.16507	1.3722		2.0388				0.6546	1.2858			1.10703	0.684132		1.4419		0.167265	0.676199		1.04613		1.81527	0.680166	0.559399	1.1312	1.07657	1.28837	1.0477	1.10917	0.432833	0.780666
Timestamp5						1.51643	0.358466	1.63853			1.3417	0.623233	0.421466				1.48603			1.71407						0.833666	1.28687			1.3765	1.22483				0.615965	0.682165		1.05427			0.759999	0.597366	1.25253	1.26793		1.1462		0.878833	0.814166
Timestamp6							0.867133	1.7158			1.66607	0.775533	0.4863				1.7571			2.66857						0.8838				1.3776	1.4366				1.13167	0.931765						1.3064		1.80503		1.49587			1.40863
Timestamp7							0.967966	1.77513			1.67627	1.31607					1.78727			2.74377						0.9378									1.27777							1.41443		2.25427
Timestamp8								2.09947			1.67783	1.55943								3.02183															1.65687							1.68487		2.48193
Timestamp9								2.53507			1.88873	1.70917								3.07913																								2.48357
Timestamp10											1.93187									3.3015																								2.51777
Timestamp11																				3.3628																								2.56927
Timestamp12																				3.3727																								2.86047
Timestamp13																				3.43423
Mean_firing_rate	3.26993	3.30396	3.91058	2.36878	1.6242	3.13022	5.04759	3.4224	2.40346	1.41717	5.16067	5.05173	4.92463	3.32373	2.507	2.04419	3.51836	2.55097	2.74373	3.26568	1.1106	1.69226	1.02351	0.898176	0	3.74372	2.44089	0.548239	1.37394	4.17983	3.88057	0.691228	2.54793	0.577512	4.08316	3.56302	1.44338	4.67508	0.975536	2.15042	4.59531	4.50281	3.85842	4.17885	2.59006	2.83398	2.78539	5.01974	4.1917
		Correct	Incorrect
	Mean	1.84556	2.39726
	SE	0.135092	0.139432
[truncated: 110 more columns]

## Sheet: Figure 3_3A
Timebin	Condition	mean	SE
1	TOJ_onset_correct	0.346824	0.0013506
2	TOJ_onset_correct	0.345361	0.00135804
3	TOJ_onset_correct	0.345149	0.00141275
4	TOJ_onset_correct	0.346487	0.00137833
5	TOJ_onset_correct	0.347231	0.0014002
6	TOJ_onset_correct	0.345442	0.00138506
7	TOJ_onset_correct	0.344016	0.00136985
8	TOJ_onset_correct	0.343607	0.00140578
9	TOJ_onset_correct	0.346516	0.00138417
10	TOJ_onset_correct	0.344166	0.00135076
11	TOJ_onset_correct	0.343661	0.00143797
12	TOJ_onset_correct	0.343587	0.00142457
13	TOJ_onset_correct	0.340471	0.00138724
14	TOJ_onset_correct	0.341281	0.00138752
15	TOJ_onset_correct	0.342153	0.00141186
16	TOJ_onset_correct	0.340995	0.00138154
17	TOJ_onset_correct	0.341142	0.00137769
18	TOJ_onset_correct	0.339989	0.00139478
19	TOJ_onset_correct	0.339705	0.00142169
20	TOJ_onset_correct	0.338872	0.00141952
21	TOJ_onset_correct	0.336803	0.00142038
22	TOJ_onset_correct	0.338176	0.00136794
23	TOJ_onset_correct	0.337111	0.00138187
24	TOJ_onset_correct	0.335991	0.00132955
25	TOJ_onset_correct	0.335863	0.00132679
26	TOJ_onset_correct	0.334761	0.00133756
27	TOJ_onset_correct	0.33482	0.00133651
28	TOJ_onset_correct	0.335383	0.00135315
29	TOJ_onset_correct	0.33744	0.00135841
30	TOJ_onset_correct	0.336496	0.00136149
31	TOJ_onset_correct	0.337573	0.00136803
32	TOJ_onset_correct	0.338228	0.00136724
33	TOJ_onset_correct	0.336932	0.001376
34	TOJ_onset_correct	0.336421	0.00138028
35	TOJ_onset_correct	0.337205	0.00138148
36	TOJ_onset_correct	0.338959	0.00138093
37	TOJ_onset_correct	0.338723	0.00138074
38	TOJ_onset_correct	0.337629	0.00136899
39	TOJ_onset_correct	0.341197	0.00140209
40	TOJ_onset_correct	0.339314	0.00138946
41	TOJ_onset_correct	0.339194	0.00135638
42	TOJ_onset_correct	0.339407	0.00138092
43	TOJ_onset_correct	0.340159	0.00140989
44	TOJ_onset_correct	0.340254	0.00140632
45	TOJ_onset_correct	0.339373	0.00141837
46	TOJ_onset_correct	0.342689	0.00143206
47	TOJ_onset_correct	0.342115	0.00140802
48	TOJ_onset_correct	0.342309	0.00139063
49	TOJ_onset_correct	0.343337	0.00141286
50	TOJ_onset_correct	0.343795	0.00142365
51	TOJ_onset_correct	0.343075	0.00140827
52	TOJ_onset_correct	0.344261	0.00137205
53	TOJ_onset_correct	0.345139	0.00138329
54	TOJ_onset_correct	0.344416	0.00139538
55	TOJ_onset_correct	0.346022	0.00138809
56	TOJ_onset_correct	0.347171	0.0013933
57	TOJ_onset_correct	0.347253	0.001385
58	TOJ_onset_correct	0.348695	0.00137654
59	TOJ_onset_correct	0.349637	0.00136014
60	TOJ_onset_correct	0.347898	0.00138575
61	TOJ_onset_correct	0.352234	0.0013998
62	TOJ_onset_correct	0.352168	0.00139155
63	TOJ_onset_correct	0.351163	0.00135741
64	TOJ_onset_correct	0.35176	0.0013627
65	TOJ_onset_correct	0.353735	0.00137546
66	TOJ_onset_correct	0.352577	0.00135887
67	TOJ_onset_correct	0.35348	0.00138559
68	TOJ_onset_correct	0.354553	0.00136872
69	TOJ_onset_correct	0.355108	0.00136638
70	TOJ_onset_correct	0.356831	0.00139095
71	TOJ_onset_correct	0.356972	0.0013667
72	TOJ_onset_correct	0.354872	0.00139376
73	TOJ_onset_correct	0.357508	0.00140034
74	TOJ_onset_correct	0.355147	0.00141054
75	TOJ_onset_correct	0.357888	0.00139409
76	TOJ_onset_correct	0.358312	0.00138552
77	TOJ_onset_correct	0.357217	0.00141467
78	TOJ_onset_correct	0.358508	0.00139461
79	TOJ_onset_correct	0.356612	0.00139341
80	TOJ_onset_correct	0.356733	0.00139652
81	TOJ_onset_correct	0.358415	0.00140046
82	TOJ_onset_correct	0.358553	0.00137951
83	TOJ_onset_correct	0.359945	0.00136692
84	TOJ_onset_correct	0.360267	0.00138091
85	TOJ_onset_correct	0.359703	0.00139529
86	TOJ_onset_correct	0.361073	0.00139634
87	TOJ_onset_correct	0.359348	0.00138808
88	TOJ_onset_correct	0.360216	0.00136898
89	TOJ_onset_correct	0.358987	0.00136227
90	TOJ_onset_correct	0.358563	0.00139753
91	TOJ_onset_correct	0.360149	0.0013933
92	TOJ_onset_correct	0.3604	0.00138021
93	TOJ_onset_correct	0.361149	0.00139002
94	TOJ_onset_correct	0.360247	0.00138629
95	TOJ_onset_correct	0.358438	0.00140182
96	TOJ_onset_correct	0.360298	0.00142199
97	TOJ_onset_correct	0.360061	0.0014054
98	TOJ_onset_correct	0.36076	0.00141016
99	TOJ_onset_correct	0.360221	0.00140509
100	TOJ_onset_correct	0.360602	0.00143556
101	TOJ_onset_correct	0.362681	0.00141488
102	TOJ_onset_correct	0.361319	0.00140381
103	TOJ_onset_correct	0.362823	0.00146315
104	TOJ_onset_correct	0.360249	0.00145809
105	TOJ_onset_correct	0.360403	0.00142052
106	TOJ_onset_correct	0.361945	0.00143259
107	TOJ_onset_correct	0.358235	0.00146338
108	TOJ_onset_correct	0.360981	0.00147552
109	TOJ_onset_correct	0.360738	0.00144649
110	TOJ_onset_correct	0.360195	0.00144311
1	TOJ_onset_incorrect	0.348146	0.00192337
2	TOJ_onset_incorrect	0.347665	0.00193516
3	TOJ_onset_incorrect	0.345844	0.00194351
4	TOJ_onset_incorrect	0.347063	0.00200458
5	TOJ_onset_incorrect	0.346664	0.00195921
6	TOJ_onset_incorrect	0.348598	0.00190284
7	TOJ_onset_incorrect	0.346317	0.00193237
8	TOJ_onset_incorrect	0.346288	0.00202054
9	TOJ_onset_incorrect	0.344985	0.00199011
10	TOJ_onset_incorrect	0.346798	0.00196699
11	TOJ_onset_incorrect	0.345926	0.00199249
12	TOJ_onset_incorrect	0.34754	0.00198853
13	TOJ_onset_incorrect	0.343772	0.00193036
14	TOJ_onset_incorrect	0.346515	0.00197388
15	TOJ_onset_incorrect	0.342526	0.00202846
16	TOJ_onset_incorrect	0.340631	0.00198607
17	TOJ_onset_incorrect	0.343685	0.00201991
18	TOJ_onset_incorrect	0.343908	0.00203756
19	TOJ_onset_incorrect	0.336221	0.00207394
20	TOJ_onset_incorrect	0.339861	0.00200732
21	TOJ_onset_incorrect	0.337293	0.00203532
22	TOJ_onset_incorrect	0.338014	0.00195667
23	TOJ_onset_incorrect	0.337771	0.00196895
24	TOJ_onset_incorrect	0.337183	0.00196193
25	TOJ_onset_incorrect	0.334905	0.00184686
26	TOJ_onset_incorrect	0.336498	0.00194748
27	TOJ_onset_incorrect	0.338148	0.00195867
28	TOJ_onset_incorrect	0.338697	0.0019604
29	TOJ_onset_incorrect	0.340279	0.00189187
30	TOJ_onset_incorrect	0.336344	0.00195451
31	TOJ_onset_incorrect	0.337371	0.00197251
32	TOJ_onset_incorrect	0.339262	0.00195862
33	TOJ_onset_incorrect	0.334935	0.00190198
34	TOJ_onset_incorrect	0.336619	0.00190606
35	TOJ_onset_incorrect	0.340073	0.0019584
36	TOJ_onset_incorrect	0.340716	0.00193281
37	TOJ_onset_incorrect	0.34003	0.00194992
38	TOJ_onset_incorrect	0.339576	0.00199194
39	TOJ_onset_incorrect	0.3439	0.00196106
40	TOJ_onset_incorrect	0.344786	0.00201977
41	TOJ_onset_incorrect	0.344565	0.00194433
42	TOJ_onset_incorrect	0.344296	0.00202293
43	TOJ_onset_incorrect	0.343351	0.00194415
44	TOJ_onset_incorrect	0.345136	0.00198729
45	TOJ_onset_incorrect	0.345246	0.00194065
46	TOJ_onset_incorrect	0.343317	0.00191507
47	TOJ_onset_incorrect	0.343872	0.0019575
48	TOJ_onset_incorrect	0.34421	0.00190922
49	TOJ_onset_incorrect	0.345978	0.00188633
50	TOJ_onset_incorrect	0.34853	0.00196071
51	TOJ_onset_incorrect	0.347906	0.00193698
52	TOJ_onset_incorrect	0.348521	0.00194214
53	TOJ_onset_incorrect	0.346739	0.00190558
54	TOJ_onset_incorrect	0.348414	0.00192525
55	TOJ_onset_incorrect	0.351122	0.00194778
56	TOJ_onset_incorrect	0.349849	0.00195196
57	TOJ_onset_incorrect	0.350679	0.00196334
58	TOJ_onset_incorrect	0.34957	0.00190301
59	TOJ_onset_incorrect	0.349903	0.00193871
60	TOJ_onset_incorrect	0.351587	0.00193284
61	TOJ_onset_incorrect	0.353262	0.0019978
62	TOJ_onset_incorrect	0.350814	0.00195936
63	TOJ_onset_incorrect	0.355047	0.00199056
64	TOJ_onset_incorrect	0.354465	0.00190449
65	TOJ_onset_incorrect	0.35541	0.00195929
66	TOJ_onset_incorrect	0.355391	0.00192293
67	TOJ_onset_incorrect	0.354496	0.0019606
68	TOJ_onset_incorrect	0.355077	0.00193268
69	TOJ_onset_incorrect	0.354571	0.00196231
70	TOJ_onset_incorrect	0.355162	0.00197364
71	TOJ_onset_incorrect	0.357974	0.00194519
72	TOJ_onset_incorrect	0.355149	0.00200062
73	TOJ_onset_incorrect	0.355894	0.00197799
74	TOJ_onset_incorrect	0.357476	0.00191315
75	TOJ_onset_incorrect	0.355197	0.00195281
76	TOJ_onset_incorrect	0.357362	0.00194851
77	TOJ_onset_incorrect	0.35967	0.00196689
78	TOJ_onset_incorrect	0.356923	0.00197206
79	TOJ_onset_incorrect	0.359976	0.00194491
80	TOJ_onset_incorrect	0.360681	0.0020092
81	TOJ_onset_incorrect	0.359821	0.00195903
82	TOJ_onset_incorrect	0.359492	0.00199123
83	TOJ_onset_incorrect	0.362007	0.00197732
84	TOJ_onset_incorrect	0.361639	0.00195435
85	TOJ_onset_incorrect	0.361672	0.00194466
86	TOJ_onset_incorrect	0.360522	0.00195354
87	TOJ_onset_incorrect	0.360421	0.00199985
88	TOJ_onset_incorrect	0.363202	0.00196144
89	TOJ_onset_incorrect	0.360978	0.00194024
90	TOJ_onset_incorrect	0.360554	0.00204994
91	TOJ_onset_incorrect	0.363791	0.00200077
92	TOJ_onset_incorrect	0.360609	0.00200575
93	TOJ_onset_incorrect	0.361655	0.00202772
94	TOJ_onset_incorrect	0.361948	0.00203001
95	TOJ_onset_incorrect	0.361173	0.00207749
96	TOJ_onset_incorrect	0.362064	0.00202171
97	TOJ_onset_incorrect	0.360255	0.00201
98	TOJ_onset_incorrect	0.361108	0.00198678
99	TOJ_onset_incorrect	0.361532	0.00198704
100	TOJ_onset_incorrect	0.363417	0.00205346
101	TOJ_onset_incorrect	0.362523	0.00205436
102	TOJ_onset_incorrect	0.362681	0.00204427
103	TOJ_onset_incorrect	0.363141	0.00200105
104	TOJ_onset_incorrect	0.361363	0.00199556
105	TOJ_onset_incorrect	0.362356	0.00199134
106	TOJ_onset_incorrect	0.363893	0.00205047
107	TOJ_onset_incorrect	0.363081	0.00199298
108	TOJ_onset_incorrect	0.363931	0.002026
109	TOJ_onset_incorrect	0.361584	0.00205145
110	TOJ_onset_incorrect	0.361624	0.00206736
1	TOJ_offset_correct	0.347881	0.00139597
2	TOJ_offset_correct	0.347274	0.00138997
3	TOJ_offset_correct	0.347943	0.00140619
4	TOJ_offset_correct	0.347949	0.00139019
5	TOJ_offset_correct	0.347963	0.0014034
6	TOJ_offset_correct	0.349279	0.00138788
7	TOJ_offset_correct	0.346565	0.00140191
8	TOJ_offset_correct	0.350057	0.00140143
9	TOJ_offset_correct	0.348679	0.00136687
10	TOJ_offset_correct	0.349866	0.00141245
11	TOJ_offset_correct	0.348915	0.00138849
12	TOJ_offset_correct	0.349217	0.00140037
13	TOJ_offset_correct	0.347684	0.00144609
14	TOJ_offset_correct	0.34952	0.00137178
15	TOJ_offset_correct	0.348006	0.00141508
16	TOJ_offset_correct	0.348134	0.00142084
17	TOJ_offset_correct	0.347894	0.00141817
18	TOJ_offset_correct	0.346299	0.0014357
19	TOJ_offset_correct	0.349239	0.00140868
20	TOJ_offset_correct	0.34919	0.00144651
21	TOJ_offset_correct	0.349825	0.00145211
22	TOJ_offset_correct	0.349201	0.0014116
23	TOJ_offset_correct	0.351684	0.00142334
24	TOJ_offset_correct	0.351731	0.00144423
25	TOJ_offset_correct	0.350392	0.00142551
26	TOJ_offset_correct	0.349488	0.00146581
27	TOJ_offset_correct	0.349644	0.00143908
28	TOJ_offset_correct	0.351703	0.00144589
29	TOJ_offset_correct	0.348698	0.00144694
30	TOJ_offset_correct	0.351446	0.00143007
31	TOJ_offset_correct	0.350721	0.0014184
32	TOJ_offset_correct	0.352941	0.00144608
33	TOJ_offset_correct	0.351738	0.00141892
34	TOJ_offset_correct	0.352431	0.00142111
35	TOJ_offset_correct	0.349972	0.00143283
36	TOJ_offset_correct	0.349998	0.00143161
37	TOJ_offset_correct	0.351128	0.00143057
38	TOJ_offset_correct	0.35117	0.0014304
39	TOJ_offset_correct	0.351144	0.00141505
40	TOJ_offset_correct	0.349723	0.00144826
41	TOJ_offset_correct	0.350586	0.00142729
42	TOJ_offset_correct	0.350006	0.00145352
43	TOJ_offset_correct	0.349355	0.0014505
44	TOJ_offset_correct	0.350927	0.00145692
45	TOJ_offset_correct	0.350463	0.00144125
46	TOJ_offset_correct	0.349698	0.00143299
47	TOJ_offset_correct	0.350138	0.0014185
48	TOJ_offset_correct	0.352138	0.00141945
49	TOJ_offset_correct	0.353134	0.00141528
50	TOJ_offset_correct	0.350728	0.00143866
51	TOJ_offset_correct	0.35298	0.00146267
52	TOJ_offset_correct	0.352913	0.00147662
53	TOJ_offset_correct	0.351639	0.00143245
54	TOJ_offset_correct	0.354382	0.00145816
55	TOJ_offset_correct	0.355607	0.00143593
56	TOJ_offset_correct	0.355015	0.00143112
57	TOJ_offset_correct	0.353822	0.00145813
58	TOJ_offset_correct	0.355328	0.00142923
59	TOJ_offset_correct	0.354531	0.00146879
60	TOJ_offset_correct	0.355626	0.00145805
61	TOJ_offset_correct	0.356406	0.00146054
62	TOJ_offset_correct	0.355643	0.00143445
63	TOJ_offset_correct	0.355288	0.00142667
64	TOJ_offset_correct	0.357629	0.00146494
65	TOJ_offset_correct	0.358996	0.00147563
66	TOJ_offset_correct	0.357753	0.00145391
67	TOJ_offset_correct	0.359023	0.0014438
68	TOJ_offset_correct	0.359842	0.00142491
69	TOJ_offset_correct	0.359156	0.00144524
70	TOJ_offset_correct	0.36253	0.00141003
71	TOJ_offset_correct	0.359058	0.0014419
72	TOJ_offset_correct	0.363271	0.00146356
73	TOJ_offset_correct	0.360976	0.00140565
74	TOJ_offset_correct	0.363423	0.00142653
75	TOJ_offset_correct	0.36356	0.00141881
76	TOJ_offset_correct	0.364568	0.00139197
77	TOJ_offset_correct	0.364076	0.00142923
78	TOJ_offset_correct	0.365574	0.00139371
79	TOJ_offset_correct	0.364803	0.00142473
80	TOJ_offset_correct	0.366153	0.00142406
81	TOJ_offset_correct	0.36551	0.00141311
82	TOJ_offset_correct	0.366823	0.00142495
83	TOJ_offset_correct	0.366005	0.00142153
84	TOJ_offset_correct	0.366178	0.00140351
85	TOJ_offset_correct	0.368702	0.0013866
86	TOJ_offset_correct	0.370222	0.00141664
87	TOJ_offset_correct	0.370838	0.00141004
88	TOJ_offset_correct	0.370203	0.00141812
89	TOJ_offset_correct	0.367966	0.00140118
90	TOJ_offset_correct	0.369302	0.00137245
91	TOJ_offset_correct	0.368422	0.00140462
92	TOJ_offset_correct	0.370684	0.0014023
93	TOJ_offset_correct	0.371177	0.00140459
94	TOJ_offset_correct	0.370468	0.00138724
95	TOJ_offset_correct	0.37141	0.00136594
96	TOJ_offset_correct	0.372548	0.00138563
97	TOJ_offset_correct	0.370692	0.00140922
98	TOJ_offset_correct	0.370979	0.00139493
99	TOJ_offset_correct	0.370624	0.001418
100	TOJ_offset_correct	0.370001	0.00143404
101	TOJ_offset_correct	0.369096	0.00140357
102	TOJ_offset_correct	0.370474	0.00137667
103	TOJ_offset_correct	0.368969	0.00140307
104	TOJ_offset_correct	0.366588	0.00141049
105	TOJ_offset_correct	0.368242	0.00141733
106	TOJ_offset_correct	0.366686	0.001407
107	TOJ_offset_correct	0.366782	0.00140476
108	TOJ_offset_correct	0.366638	0.00141798
109	TOJ_offset_correct	0.365483	0.00139172
110	TOJ_offset_correct	0.365163	0.00143295
111	TOJ_offset_correct	0.363901	0.00140955
112	TOJ_offset_correct	0.366615	0.00140926
113	TOJ_offset_correct	0.364198	0.00141371
114	TOJ_offset_correct	0.366469	0.00139904
115	TOJ_offset_correct	0.36512	0.00142269
116	TOJ_offset_correct	0.365265	0.00140378
117	TOJ_offset_correct	0.364494	0.00144218
118	TOJ_offset_correct	0.366635	0.00142032
119	TOJ_offset_correct	0.36568	0.00143588
120	TOJ_offset_correct	0.365548	0.00139294
121	TOJ_offset_correct	0.367995	0.00139878
122	TOJ_offset_correct	0.367371	0.00135947
123	TOJ_offset_correct	0.36746	0.00139091
124	TOJ_offset_correct	0.368722	0.00137446
125	TOJ_offset_correct	0.370528	0.00137797
126	TOJ_offset_correct	0.371902	0.0013826
127	TOJ_offset_correct	0.37078	0.00138315
128	TOJ_offset_correct	0.372656	0.0013766
129	TOJ_offset_correct	0.373045	0.00135657
130	TOJ_offset_correct	0.37379	0.00139498
131	TOJ_offset_correct	0.372502	0.00139329
132	TOJ_offset_correct	0.374759	0.00137871
133	TOJ_offset_correct	0.378865	0.00138997
134	TOJ_offset_correct	0.375078	0.0014199
135	TOJ_offset_correct	0.375512	0.00138575
136	TOJ_offset_correct	0.379079	0.00138154
137	TOJ_offset_correct	0.379725	0.00137977
138	TOJ_offset_correct	0.380101	0.00136515
139	TOJ_offset_correct	0.378368	0.00138692
140	TOJ_offset_correct	0.379318	0.00141085
141	TOJ_offset_correct	0.380672	0.00142426
142	TOJ_offset_correct	0.380105	0.00142003
143	TOJ_offset_correct	0.380187	0.00138203
144	TOJ_offset_correct	0.379308	0.00145021
145	TOJ_offset_correct	0.38012	0.00142282
146	TOJ_offset_correct	0.381386	0.00144334
147	TOJ_offset_correct	0.380938	0.00141938
148	TOJ_offset_correct	0.380029	0.00143843
149	TOJ_offset_correct	0.380614	0.00144904
150	TOJ_offset_correct	0.379838	0.00143174
1	TOJ_offset_incorrect	0.350291	0.00199099
2	TOJ_offset_incorrect	0.353973	0.00202626
3	TOJ_offset_incorrect	0.349653	0.00195395
4	TOJ_offset_incorrect	0.352419	0.00192536
5	TOJ_offset_incorrect	0.353157	0.00200102
6	TOJ_offset_incorrect	0.350289	0.00203257
7	TOJ_offset_incorrect	0.350856	0.00198946
8	TOJ_offset_incorrect	0.352282	0.00193569
9	TOJ_offset_incorrect	0.350302	0.00200811
10	TOJ_offset_incorrect	0.353724	0.00199231
11	TOJ_offset_incorrect	0.35263	0.00198724
12	TOJ_offset_incorrect	0.35125	0.00195825
13	TOJ_offset_incorrect	0.350535	0.0019675
14	TOJ_offset_incorrect	0.352311	0.00206412
15	TOJ_offset_incorrect	0.351992	0.00204154
16	TOJ_offset_incorrect	0.353474	0.00197738
17	TOJ_offset_incorrect	0.350607	0.00198928
18	TOJ_offset_incorrect	0.35293	0.00204248
19	TOJ_offset_incorrect	0.351885	0.00207436
20	TOJ_offset_incorrect	0.352483	0.00200164
21	TOJ_offset_incorrect	0.353419	0.00199683
22	TOJ_offset_incorrect	0.351952	0.00199293
23	TOJ_offset_incorrect	0.354881	0.00199078
24	TOJ_offset_incorrect	0.35602	0.00205174
25	TOJ_offset_incorrect	0.353973	0.0020064
26	TOJ_offset_incorrect	0.3566	0.00199939
27	TOJ_offset_incorrect	0.358157	0.00203956
28	TOJ_offset_incorrect	0.3552	0.00209698
29	TOJ_offset_incorrect	0.356972	0.00206522
30	TOJ_offset_incorrect	0.357191	0.00204222
31	TOJ_offset_incorrect	0.35513	0.0020269
32	TOJ_offset_incorrect	0.357608	0.00198144
33	TOJ_offset_incorrect	0.353862	0.00201294
34	TOJ_offset_incorrect	0.357856	0.0019725
35	TOJ_offset_incorrect	0.353764	0.00197481
36	TOJ_offset_incorrect	0.356746	0.00201359
37	TOJ_offset_incorrect	0.353125	0.00197306
38	TOJ_offset_incorrect	0.357995	0.0019961
39	TOJ_offset_incorrect	0.354819	0.00202243
40	TOJ_offset_incorrect	0.356608	0.00204405
41	TOJ_offset_incorrect	0.352903	0.00203806
42	TOJ_offset_incorrect	0.356021	0.00201164
43	TOJ_offset_incorrect	0.356181	0.00204846
44	TOJ_offset_incorrect	0.357551	0.00196268
45	TOJ_offset_incorrect	0.357124	0.00202079
46	TOJ_offset_incorrect	0.354301	0.00205531
47	TOJ_offset_incorrect	0.358282	0.00199641
48	TOJ_offset_incorrect	0.358502	0.00198458
49	TOJ_offset_incorrect	0.35995	0.00202918
50	TOJ_offset_incorrect	0.362369	0.00203437
51	TOJ_offset_incorrect	0.357639	0.00200262
52	TOJ_offset_incorrect	0.359851	0.00198087
53	TOJ_offset_incorrect	0.35899	0.00200945
54	TOJ_offset_incorrect	0.36119	0.00203774
55	TOJ_offset_incorrect	0.360729	0.00202962
56	TOJ_offset_incorrect	0.360078	0.0020419
57	TOJ_offset_incorrect	0.360966	0.00205807
58	TOJ_offset_incorrect	0.358778	0.00206256
59	TOJ_offset_incorrect	0.362935	0.00205606
60	TOJ_offset_incorrect	0.362217	0.00199934
61	TOJ_offset_incorrect	0.362056	0.00200694
62	TOJ_offset_incorrect	0.359747	0.00204117
63	TOJ_offset_incorrect	0.361697	0.00200271
64	TOJ_offset_incorrect	0.36134	0.00205145
65	TOJ_offset_incorrect	0.360961	0.00199285
66	TOJ_offset_incorrect	0.362239	0.00206077
67	TOJ_offset_incorrect	0.363584	0.00203805
68	TOJ_offset_incorrect	0.362957	0.00199416
69	TOJ_offset_incorrect	0.364384	0.00198118
70	TOJ_offset_incorrect	0.366312	0.00201596
71	TOJ_offset_incorrect	0.366327	0.00202711
72	TOJ_offset_incorrect	0.365826	0.00195632
73	TOJ_offset_incorrect	0.366332	0.00199931
74	TOJ_offset_incorrect	0.367047	0.00201655
75	TOJ_offset_incorrect	0.367018	0.00195591
76	TOJ_offset_incorrect	0.364119	0.00201005
77	TOJ_offset_incorrect	0.366295	0.00200589
78	TOJ_offset_incorrect	0.36648	0.00200562
79	TOJ_offset_incorrect	0.369714	0.00207198
80	TOJ_offset_incorrect	0.368579	0.00203583
81	TOJ_offset_incorrect	0.368342	0.00206451
82	TOJ_offset_incorrect	0.368459	0.00202689
83	TOJ_offset_incorrect	0.36876	0.00200575
84	TOJ_offset_incorrect	0.367678	0.00198905
85	TOJ_offset_incorrect	0.370109	0.00199113
86	TOJ_offset_incorrect	0.370843	0.00202154
87	TOJ_offset_incorrect	0.370095	0.00195078
88	TOJ_offset_incorrect	0.371613	0.00195856
89	TOJ_offset_incorrect	0.372499	0.00200853
90	TOJ_offset_incorrect	0.37064	0.00204677
91	TOJ_offset_incorrect	0.371699	0.00198334
92	TOJ_offset_incorrect	0.370913	0.00201705
93	TOJ_offset_incorrect	0.373338	0.00198221
94	TOJ_offset_incorrect	0.369603	0.00196859
95	TOJ_offset_incorrect	0.370983	0.00198676
96	TOJ_offset_incorrect	0.368678	0.00198745
97	TOJ_offset_incorrect	0.369222	0.00200375
98	TOJ_offset_incorrect	0.369816	0.0019585
99	TOJ_offset_incorrect	0.367022	0.00204509
100	TOJ_offset_incorrect	0.364489	0.00198011
101	TOJ_offset_incorrect	0.364432	0.00198446
102	TOJ_offset_incorrect	0.367133	0.00189514
103	TOJ_offset_incorrect	0.365935	0.0019918
104	TOJ_offset_incorrect	0.363582	0.002005
105	TOJ_offset_incorrect	0.362703	0.00206221
106	TOJ_offset_incorrect	0.363086	0.00198515
107	TOJ_offset_incorrect	0.360169	0.00195101
108	TOJ_offset_incorrect	0.358709	0.00207506
109	TOJ_offset_incorrect	0.359322	0.0020639
110	TOJ_offset_incorrect	0.3567	0.00205516
111	TOJ_offset_incorrect	0.361395	0.0019755
112	TOJ_offset_incorrect	0.357746	0.00201459
113	TOJ_offset_incorrect	0.356134	0.00202632
114	TOJ_offset_incorrect	0.353687	0.00205877
115	TOJ_offset_incorrect	0.351551	0.00206053
116	TOJ_offset_incorrect	0.351351	0.00194794
117	TOJ_offset_incorrect	0.353213	0.00199429
118	TOJ_offset_incorrect	0.351163	0.00202486
119	TOJ_offset_incorrect	0.351534	0.00207036
120	TOJ_offset_incorrect	0.352183	0.00207184
121	TOJ_offset_incorrect	0.355431	0.00204799
122	TOJ_offset_incorrect	0.356118	0.0020847
123	TOJ_offset_incorrect	0.357173	0.00208355
124	TOJ_offset_incorrect	0.355671	0.00208641
125	TOJ_offset_incorrect	0.359525	0.00215105
126	TOJ_offset_incorrect	0.357811	0.00209015
127	TOJ_offset_incorrect	0.358994	0.0021661
128	TOJ_offset_incorrect	0.361843	0.00216373
129	TOJ_offset_incorrect	0.36201	0.00205977
130	TOJ_offset_incorrect	0.362182	0.00211672
131	TOJ_offset_incorrect	0.365453	0.0020968
132	TOJ_offset_incorrect	0.36603	0.00211521
133	TOJ_offset_incorrect	0.365207	0.00207078
134	TOJ_offset_incorrect	0.367619	0.00211738
135	TOJ_offset_incorrect	0.366307	0.00204573
136	TOJ_offset_incorrect	0.365554	0.00200582
137	TOJ_offset_incorrect	0.367077	0.00205946
138	TOJ_offset_incorrect	0.366956	0.0020792
139	TOJ_offset_incorrect	0.369274	0.00205196
140	TOJ_offset_incorrect	0.36499	0.00201565
141	TOJ_offset_incorrect	0.369295	0.0020729
142	TOJ_offset_incorrect	0.368448	0.00208089
143	TOJ_offset_incorrect	0.367524	0.00201498
144	TOJ_offset_incorrect	0.368204	0.00206684
145	TOJ_offset_incorrect	0.366936	0.00209552
146	TOJ_offset_incorrect	0.367237	0.00200531
147	TOJ_offset_incorrect	0.366636	0.00201046
148	TOJ_offset_incorrect	0.36748	0.00205101
149	TOJ_offset_incorrect	0.367212	0.00201732
150	TOJ_offset_incorrect	0.366405	0.00200295

## Sheet: Figure 3_3B
Timebin	Condition	mean	SE
1	TOJ_onset_correct	0.324033	0.00156437
2	TOJ_onset_correct	0.325411	0.00158043
3	TOJ_onset_correct	0.323744	0.00158761
4	TOJ_onset_correct	0.322965	0.00152739
5	TOJ_onset_correct	0.321243	0.00152261
6	TOJ_onset_correct	0.319594	0.0015597
7	TOJ_onset_correct	0.322931	0.00152858
8	TOJ_onset_correct	0.32069	0.00157188
9	TOJ_onset_correct	0.319427	0.0015095
10	TOJ_onset_correct	0.318641	0.00155745
11	TOJ_onset_correct	0.315436	0.00155306
12	TOJ_onset_correct	0.316308	0.00151614
13	TOJ_onset_correct	0.317054	0.00152047
14	TOJ_onset_correct	0.316886	0.00162312
15	TOJ_onset_correct	0.311251	0.00155875
16	TOJ_onset_correct	0.312446	0.00161396
17	TOJ_onset_correct	0.308799	0.00159573
18	TOJ_onset_correct	0.306732	0.00165785
19	TOJ_onset_correct	0.306749	0.00166212
20	TOJ_onset_correct	0.304604	0.00165723
21	TOJ_onset_correct	0.30015	0.00165524
22	TOJ_onset_correct	0.303451	0.00153909
23	TOJ_onset_correct	0.305427	0.00147841
24	TOJ_onset_correct	0.307465	0.00143575
25	TOJ_onset_correct	0.310671	0.00142537
26	TOJ_onset_correct	0.316305	0.00137996
27	TOJ_onset_correct	0.318954	0.00139227
28	TOJ_onset_correct	0.31826	0.00136902
29	TOJ_onset_correct	0.321049	0.00134106
30	TOJ_onset_correct	0.32396	0.00139759
31	TOJ_onset_correct	0.325628	0.00143805
32	TOJ_onset_correct	0.323429	0.00143466
33	TOJ_onset_correct	0.326843	0.00140715
34	TOJ_onset_correct	0.32627	0.00134383
35	TOJ_onset_correct	0.328649	0.00137611
36	TOJ_onset_correct	0.326566	0.00135668
37	TOJ_onset_correct	0.329284	0.0013484
38	TOJ_onset_correct	0.327503	0.0014041
39	TOJ_onset_correct	0.330345	0.00134213
40	TOJ_onset_correct	0.331538	0.00137812
41	TOJ_onset_correct	0.331443	0.00130818
42	TOJ_onset_correct	0.332938	0.0013088
43	TOJ_onset_correct	0.334986	0.00131142
44	TOJ_onset_correct	0.333777	0.00127851
45	TOJ_onset_correct	0.33541	0.00130804
46	TOJ_onset_correct	0.335837	0.00129254
47	TOJ_onset_correct	0.335799	0.00127637
48	TOJ_onset_correct	0.33679	0.00126576
49	TOJ_onset_correct	0.336433	0.00126853
50	TOJ_onset_correct	0.33692	0.00128708
51	TOJ_onset_correct	0.337831	0.00124444
52	TOJ_onset_correct	0.335595	0.00130932
53	TOJ_onset_correct	0.337222	0.00125137
54	TOJ_onset_correct	0.338244	0.00128525
55	TOJ_onset_correct	0.339994	0.00130431
56	TOJ_onset_correct	0.339598	0.00126981
57	TOJ_onset_correct	0.339042	0.00128301
58	TOJ_onset_correct	0.340427	0.00130192
59	TOJ_onset_correct	0.341837	0.00129092
60	TOJ_onset_correct	0.339701	0.0013008
61	TOJ_onset_correct	0.340001	0.00128775
62	TOJ_onset_correct	0.34038	0.0013189
63	TOJ_onset_correct	0.339932	0.00129447
64	TOJ_onset_correct	0.340059	0.00130795
65	TOJ_onset_correct	0.339085	0.00128856
66	TOJ_onset_correct	0.338946	0.00128073
67	TOJ_onset_correct	0.339071	0.00131263
68	TOJ_onset_correct	0.340021	0.00131027
69	TOJ_onset_correct	0.341531	0.00130206
70	TOJ_onset_correct	0.340657	0.00128629
71	TOJ_onset_correct	0.339943	0.00129326
72	TOJ_onset_correct	0.341033	0.00126601
73	TOJ_onset_correct	0.340331	0.00132984
74	TOJ_onset_correct	0.339382	0.00128524
75	TOJ_onset_correct	0.342446	0.00126179
76	TOJ_onset_correct	0.340503	0.00129744
77	TOJ_onset_correct	0.341477	0.0012956
78	TOJ_onset_correct	0.340897	0.00127915
79	TOJ_onset_correct	0.33862	0.00129176
80	TOJ_onset_correct	0.337222	0.00128391
81	TOJ_onset_correct	0.337709	0.00128383
82	TOJ_onset_correct	0.33919	0.00130206
83	TOJ_onset_correct	0.339679	0.00132969
84	TOJ_onset_correct	0.337665	0.00132497
85	TOJ_onset_correct	0.337734	0.0013171
86	TOJ_onset_correct	0.33848	0.00135378
87	TOJ_onset_correct	0.339637	0.00135593
88	TOJ_onset_correct	0.33831	0.00135782
89	TOJ_onset_correct	0.337676	0.0013661
90	TOJ_onset_correct	0.338986	0.00136632
91	TOJ_onset_correct	0.337147	0.00140671
92	TOJ_onset_correct	0.338748	0.00133676
93	TOJ_onset_correct	0.338849	0.00144715
94	TOJ_onset_correct	0.33751	0.00144606
95	TOJ_onset_correct	0.337772	0.00138767
96	TOJ_onset_correct	0.33677	0.00140167
97	TOJ_onset_correct	0.336478	0.0014086
98	TOJ_onset_correct	0.338491	0.00141476
99	TOJ_onset_correct	0.3361	0.0014073
100	TOJ_onset_correct	0.337007	0.00141515
101	TOJ_onset_correct	0.335532	0.00140869
102	TOJ_onset_correct	0.334614	0.00140148
103	TOJ_onset_correct	0.333775	0.0014117
104	TOJ_onset_correct	0.335398	0.00140463
105	TOJ_onset_correct	0.333334	0.00143895
106	TOJ_onset_correct	0.334996	0.00139171
107	TOJ_onset_correct	0.336467	0.00139106
108	TOJ_onset_correct	0.337096	0.00140104
109	TOJ_onset_correct	0.336341	0.00136699
110	TOJ_onset_correct	0.335009	0.0013923
1	TOJ_onset_incorrect	0.326587	0.00214044
2	TOJ_onset_incorrect	0.326133	0.00210439
3	TOJ_onset_incorrect	0.32659	0.00208776
4	TOJ_onset_incorrect	0.327817	0.00220015
5	TOJ_onset_incorrect	0.322428	0.00200378
6	TOJ_onset_incorrect	0.327394	0.00207013
7	TOJ_onset_incorrect	0.322401	0.00226477
8	TOJ_onset_incorrect	0.320911	0.0021222
9	TOJ_onset_incorrect	0.32009	0.00218083
10	TOJ_onset_incorrect	0.319839	0.00218135
11	TOJ_onset_incorrect	0.320871	0.00217788
12	TOJ_onset_incorrect	0.317021	0.00226708
13	TOJ_onset_incorrect	0.31853	0.00209902
14	TOJ_onset_incorrect	0.316507	0.00217039
15	TOJ_onset_incorrect	0.314044	0.00210619
16	TOJ_onset_incorrect	0.312337	0.00224659
17	TOJ_onset_incorrect	0.307812	0.00222147
18	TOJ_onset_incorrect	0.308638	0.0022207
19	TOJ_onset_incorrect	0.306531	0.00225028
20	TOJ_onset_incorrect	0.301709	0.00223219
21	TOJ_onset_incorrect	0.300295	0.00218934
22	TOJ_onset_incorrect	0.302494	0.00214469
23	TOJ_onset_incorrect	0.305677	0.0021552
24	TOJ_onset_incorrect	0.30771	0.00202872
25	TOJ_onset_incorrect	0.3121	0.00193105
26	TOJ_onset_incorrect	0.316515	0.00195059
27	TOJ_onset_incorrect	0.313199	0.00184745
28	TOJ_onset_incorrect	0.317676	0.00184222
29	TOJ_onset_incorrect	0.318146	0.00182507
30	TOJ_onset_incorrect	0.32035	0.00179489
31	TOJ_onset_incorrect	0.325046	0.00190773
32	TOJ_onset_incorrect	0.325069	0.00184493
33	TOJ_onset_incorrect	0.327351	0.00188657
34	TOJ_onset_incorrect	0.326584	0.00185766
35	TOJ_onset_incorrect	0.326604	0.00183948
36	TOJ_onset_incorrect	0.330242	0.00190288
37	TOJ_onset_incorrect	0.331423	0.00189363
38	TOJ_onset_incorrect	0.332835	0.00185086
39	TOJ_onset_incorrect	0.329979	0.00190953
40	TOJ_onset_incorrect	0.331101	0.00187382
41	TOJ_onset_incorrect	0.334067	0.00182371
42	TOJ_onset_incorrect	0.3346	0.001778
43	TOJ_onset_incorrect	0.333282	0.00179558
44	TOJ_onset_incorrect	0.333055	0.00177236
45	TOJ_onset_incorrect	0.33492	0.00180767
46	TOJ_onset_incorrect	0.338877	0.00180104
47	TOJ_onset_incorrect	0.336207	0.00174171
48	TOJ_onset_incorrect	0.335868	0.00172482
49	TOJ_onset_incorrect	0.333869	0.00171523
50	TOJ_onset_incorrect	0.338784	0.00171524
51	TOJ_onset_incorrect	0.338453	0.00170105
52	TOJ_onset_incorrect	0.336471	0.00182869
53	TOJ_onset_incorrect	0.33832	0.00184369
54	TOJ_onset_incorrect	0.341793	0.00178215
55	TOJ_onset_incorrect	0.339923	0.00181472
56	TOJ_onset_incorrect	0.342592	0.00175178
57	TOJ_onset_incorrect	0.338269	0.00181466
58	TOJ_onset_incorrect	0.339971	0.00186703
59	TOJ_onset_incorrect	0.34302	0.00175881
60	TOJ_onset_incorrect	0.341782	0.00179655
61	TOJ_onset_incorrect	0.338908	0.00179873
62	TOJ_onset_incorrect	0.33926	0.00176157
63	TOJ_onset_incorrect	0.340525	0.00178037
64	TOJ_onset_incorrect	0.33894	0.00186861
65	TOJ_onset_incorrect	0.338967	0.00178664
66	TOJ_onset_incorrect	0.341875	0.00180957
67	TOJ_onset_incorrect	0.339252	0.00176149
68	TOJ_onset_incorrect	0.33956	0.00175926
69	TOJ_onset_incorrect	0.341275	0.00186527
70	TOJ_onset_incorrect	0.343881	0.00179949
71	TOJ_onset_incorrect	0.340589	0.00177007
72	TOJ_onset_incorrect	0.340385	0.00179525
73	TOJ_onset_incorrect	0.341646	0.00172585
74	TOJ_onset_incorrect	0.339765	0.00181699
75	TOJ_onset_incorrect	0.339815	0.00179177
76	TOJ_onset_incorrect	0.338019	0.00186417
77	TOJ_onset_incorrect	0.339564	0.00180739
78	TOJ_onset_incorrect	0.335279	0.00178432
79	TOJ_onset_incorrect	0.340304	0.00172409
80	TOJ_onset_incorrect	0.339838	0.00174909
81	TOJ_onset_incorrect	0.340258	0.00177514
82	TOJ_onset_incorrect	0.338863	0.00175338
83	TOJ_onset_incorrect	0.340476	0.00175071
84	TOJ_onset_incorrect	0.339069	0.00181151
85	TOJ_onset_incorrect	0.34199	0.0018152
86	TOJ_onset_incorrect	0.337408	0.00180558
87	TOJ_onset_incorrect	0.337026	0.00175384
88	TOJ_onset_incorrect	0.335535	0.00176291
89	TOJ_onset_incorrect	0.338156	0.00187067
90	TOJ_onset_incorrect	0.338688	0.00187225
91	TOJ_onset_incorrect	0.341196	0.00191917
92	TOJ_onset_incorrect	0.337529	0.00190952
93	TOJ_onset_incorrect	0.337921	0.00197952
94	TOJ_onset_incorrect	0.336704	0.0019889
95	TOJ_onset_incorrect	0.335537	0.00195909
96	TOJ_onset_incorrect	0.336299	0.00201676
97	TOJ_onset_incorrect	0.336944	0.00190501
98	TOJ_onset_incorrect	0.336793	0.00192126
99	TOJ_onset_incorrect	0.334428	0.00192153
100	TOJ_onset_incorrect	0.330689	0.00202764
101	TOJ_onset_incorrect	0.333735	0.00206648
102	TOJ_onset_incorrect	0.329807	0.00202953
103	TOJ_onset_incorrect	0.330058	0.00206467
104	TOJ_onset_incorrect	0.330695	0.00206414
105	TOJ_onset_incorrect	0.330943	0.00210017
106	TOJ_onset_incorrect	0.328161	0.00199378
107	TOJ_onset_incorrect	0.330981	0.00204711
108	TOJ_onset_incorrect	0.33112	0.00211389
109	TOJ_onset_incorrect	0.330897	0.0021595
110	TOJ_onset_incorrect	0.330531	0.0021241
1	TOJ_offset_correct	0.329886	0.00149068
2	TOJ_offset_correct	0.328919	0.00153284
3	TOJ_offset_correct	0.328002	0.00147789
4	TOJ_offset_correct	0.328603	0.00148078
5	TOJ_offset_correct	0.329197	0.00143651
6	TOJ_offset_correct	0.329499	0.00148916
7	TOJ_offset_correct	0.32887	0.00148294
8	TOJ_offset_correct	0.330427	0.00151985
9	TOJ_offset_correct	0.330263	0.00149977
10	TOJ_offset_correct	0.330468	0.0015267
11	TOJ_offset_correct	0.330488	0.00152794
12	TOJ_offset_correct	0.329672	0.00147931
13	TOJ_offset_correct	0.330163	0.00149547
14	TOJ_offset_correct	0.330704	0.00148583
15	TOJ_offset_correct	0.331872	0.00152808
16	TOJ_offset_correct	0.330932	0.00146881
17	TOJ_offset_correct	0.330281	0.00149299
18	TOJ_offset_correct	0.329806	0.00152818
19	TOJ_offset_correct	0.327894	0.00147258
20	TOJ_offset_correct	0.329203	0.00141062
21	TOJ_offset_correct	0.329708	0.00143995
22	TOJ_offset_correct	0.330497	0.00141531
23	TOJ_offset_correct	0.329109	0.00143866
24	TOJ_offset_correct	0.33059	0.00141933
25	TOJ_offset_correct	0.330806	0.00147121
26	TOJ_offset_correct	0.329337	0.00146543
27	TOJ_offset_correct	0.331189	0.0014471
28	TOJ_offset_correct	0.329113	0.001422
29	TOJ_offset_correct	0.330724	0.00145654
30	TOJ_offset_correct	0.328974	0.00140769
31	TOJ_offset_correct	0.330627	0.00140226
32	TOJ_offset_correct	0.327597	0.00141538
33	TOJ_offset_correct	0.329705	0.00143783
34	TOJ_offset_correct	0.330791	0.00145315
35	TOJ_offset_correct	0.330259	0.00145001
36	TOJ_offset_correct	0.332452	0.00143695
37	TOJ_offset_correct	0.330842	0.00139376
38	TOJ_offset_correct	0.332427	0.00144907
39	TOJ_offset_correct	0.330367	0.00144219
40	TOJ_offset_correct	0.329525	0.00141809
41	TOJ_offset_correct	0.334281	0.00139288
42	TOJ_offset_correct	0.332268	0.00141361
43	TOJ_offset_correct	0.331677	0.00138399
44	TOJ_offset_correct	0.331107	0.0013964
45	TOJ_offset_correct	0.330114	0.00139749
46	TOJ_offset_correct	0.331857	0.00139631
47	TOJ_offset_correct	0.332438	0.00139002
48	TOJ_offset_correct	0.331211	0.00138444
49	TOJ_offset_correct	0.332643	0.00140047
50	TOJ_offset_correct	0.334031	0.00138894
51	TOJ_offset_correct	0.332668	0.00138214
52	TOJ_offset_correct	0.332578	0.00135027
53	TOJ_offset_correct	0.333048	0.00140275
54	TOJ_offset_correct	0.332482	0.00135999
55	TOJ_offset_correct	0.331758	0.00136704
56	TOJ_offset_correct	0.332742	0.00137914
57	TOJ_offset_correct	0.332899	0.0013226
58	TOJ_offset_correct	0.333364	0.00133032
59	TOJ_offset_correct	0.332909	0.00135882
60	TOJ_offset_correct	0.333077	0.00132856
61	TOJ_offset_correct	0.334033	0.00133132
62	TOJ_offset_correct	0.336375	0.00130734
63	TOJ_offset_correct	0.336563	0.00132325
64	TOJ_offset_correct	0.336911	0.00127178
65	TOJ_offset_correct	0.337176	0.00125345
66	TOJ_offset_correct	0.336707	0.00126253
67	TOJ_offset_correct	0.337433	0.00124641
68	TOJ_offset_correct	0.338622	0.00127921
69	TOJ_offset_correct	0.337879	0.00128085
70	TOJ_offset_correct	0.339092	0.00125458
71	TOJ_offset_correct	0.340245	0.00127635
72	TOJ_offset_correct	0.342851	0.00131234
73	TOJ_offset_correct	0.340616	0.00129083
74	TOJ_offset_correct	0.342902	0.00125352
75	TOJ_offset_correct	0.342363	0.00125638
76	TOJ_offset_correct	0.341877	0.00126689
77	TOJ_offset_correct	0.34125	0.00130123
78	TOJ_offset_correct	0.342508	0.00124611
79	TOJ_offset_correct	0.342101	0.00130633
80	TOJ_offset_correct	0.342917	0.00129987
81	TOJ_offset_correct	0.341873	0.00129898
82	TOJ_offset_correct	0.342887	0.00126705
83	TOJ_offset_correct	0.341946	0.00126701
84	TOJ_offset_correct	0.341932	0.00132247
85	TOJ_offset_correct	0.341623	0.00129271
86	TOJ_offset_correct	0.343041	0.00131812
87	TOJ_offset_correct	0.340128	0.00130596
88	TOJ_offset_correct	0.341821	0.00132176
89	TOJ_offset_correct	0.341733	0.00128353
90	TOJ_offset_correct	0.339201	0.00130279
91	TOJ_offset_correct	0.339	0.00128993
92	TOJ_offset_correct	0.337509	0.00131273
93	TOJ_offset_correct	0.337204	0.00131468
94	TOJ_offset_correct	0.338891	0.00132468
95	TOJ_offset_correct	0.335243	0.00131047
96	TOJ_offset_correct	0.334816	0.00136729
97	TOJ_offset_correct	0.333767	0.00136641
98	TOJ_offset_correct	0.332253	0.00136624
99	TOJ_offset_correct	0.333253	0.00136437
100	TOJ_offset_correct	0.331414	0.00137316
101	TOJ_offset_correct	0.327323	0.00135943
102	TOJ_offset_correct	0.328136	0.00139654
103	TOJ_offset_correct	0.326897	0.00136264
104	TOJ_offset_correct	0.326089	0.00138774
105	TOJ_offset_correct	0.324993	0.00138764
106	TOJ_offset_correct	0.325933	0.00146973
107	TOJ_offset_correct	0.327336	0.00144798
108	TOJ_offset_correct	0.325216	0.00145445
109	TOJ_offset_correct	0.326795	0.00145603
110	TOJ_offset_correct	0.327293	0.00148677
111	TOJ_offset_correct	0.326986	0.00142383
112	TOJ_offset_correct	0.327001	0.00144083
113	TOJ_offset_correct	0.325525	0.0014527
114	TOJ_offset_correct	0.32446	0.00144988
115	TOJ_offset_correct	0.325798	0.00146695
116	TOJ_offset_correct	0.324573	0.00150886
117	TOJ_offset_correct	0.324719	0.00143843
118	TOJ_offset_correct	0.324421	0.00144374
119	TOJ_offset_correct	0.323972	0.00146696
120	TOJ_offset_correct	0.324682	0.00143555
121	TOJ_offset_correct	0.323661	0.00147951
122	TOJ_offset_correct	0.325112	0.00143557
123	TOJ_offset_correct	0.324807	0.00148061
124	TOJ_offset_correct	0.325244	0.001432
125	TOJ_offset_correct	0.32399	0.0014092
126	TOJ_offset_correct	0.327139	0.00147401
127	TOJ_offset_correct	0.326025	0.00146484
128	TOJ_offset_correct	0.326277	0.00148459
129	TOJ_offset_correct	0.329627	0.00147385
130	TOJ_offset_correct	0.328791	0.00148957
131	TOJ_offset_correct	0.328438	0.00148298
132	TOJ_offset_correct	0.329735	0.00153314
133	TOJ_offset_correct	0.329966	0.00145682
134	TOJ_offset_correct	0.331416	0.00152038
135	TOJ_offset_correct	0.333192	0.00146611
136	TOJ_offset_correct	0.331331	0.00147862
137	TOJ_offset_correct	0.33181	0.00147528
138	TOJ_offset_correct	0.331101	0.00146657
139	TOJ_offset_correct	0.332828	0.00153003
140	TOJ_offset_correct	0.333755	0.00145465
141	TOJ_offset_correct	0.334979	0.00148887
142	TOJ_offset_correct	0.333892	0.00143847
143	TOJ_offset_correct	0.333065	0.00152119
144	TOJ_offset_correct	0.333926	0.00153839
145	TOJ_offset_correct	0.334161	0.00146928
146	TOJ_offset_correct	0.336288	0.00150531
147	TOJ_offset_correct	0.335785	0.00155103
148	TOJ_offset_correct	0.335376	0.00159336
149	TOJ_offset_correct	0.337195	0.00154808
150	TOJ_offset_correct	0.337666	0.00152744
1	TOJ_offset_incorrect	0.330923	0.00216445
2	TOJ_offset_incorrect	0.330361	0.00213666
3	TOJ_offset_incorrect	0.328538	0.00210345
4	TOJ_offset_incorrect	0.32889	0.00200858
5	TOJ_offset_incorrect	0.330057	0.00211454
6	TOJ_offset_incorrect	0.32831	0.00214911
7	TOJ_offset_incorrect	0.329353	0.00205355
8	TOJ_offset_incorrect	0.326524	0.00199255
9	TOJ_offset_incorrect	0.327635	0.00205894
10	TOJ_offset_incorrect	0.330014	0.00203453
11	TOJ_offset_incorrect	0.326145	0.00200274
12	TOJ_offset_incorrect	0.328981	0.00198289
13	TOJ_offset_incorrect	0.328627	0.00197418
14	TOJ_offset_incorrect	0.328892	0.00206509
15	TOJ_offset_incorrect	0.327118	0.00199463
16	TOJ_offset_incorrect	0.328442	0.00197326
17	TOJ_offset_incorrect	0.331818	0.00195957
18	TOJ_offset_incorrect	0.33008	0.00203818
19	TOJ_offset_incorrect	0.331246	0.00203781
20	TOJ_offset_incorrect	0.328261	0.00208493
21	TOJ_offset_incorrect	0.327773	0.00199869
22	TOJ_offset_incorrect	0.328909	0.00197616
23	TOJ_offset_incorrect	0.327409	0.00191675
24	TOJ_offset_incorrect	0.329614	0.0019204
25	TOJ_offset_incorrect	0.331175	0.00190209
26	TOJ_offset_incorrect	0.330764	0.00196652
27	TOJ_offset_incorrect	0.330955	0.00192535
28	TOJ_offset_incorrect	0.331226	0.00192638
29	TOJ_offset_incorrect	0.33121	0.00191853
30	TOJ_offset_incorrect	0.331364	0.00188729
31	TOJ_offset_incorrect	0.331006	0.00189212
32	TOJ_offset_incorrect	0.330598	0.00194731
33	TOJ_offset_incorrect	0.33085	0.0019434
34	TOJ_offset_incorrect	0.33245	0.00192053
35	TOJ_offset_incorrect	0.330585	0.00191956
36	TOJ_offset_incorrect	0.331176	0.00196133
37	TOJ_offset_incorrect	0.334179	0.00195783
38	TOJ_offset_incorrect	0.333781	0.00186902
39	TOJ_offset_incorrect	0.332188	0.00196245
40	TOJ_offset_incorrect	0.332276	0.00196271
41	TOJ_offset_incorrect	0.333071	0.00200333
42	TOJ_offset_incorrect	0.333227	0.00199651
43	TOJ_offset_incorrect	0.331434	0.00189194
44	TOJ_offset_incorrect	0.33131	0.00193624
45	TOJ_offset_incorrect	0.327819	0.00189735
46	TOJ_offset_incorrect	0.330955	0.00182607
47	TOJ_offset_incorrect	0.329841	0.00186274
48	TOJ_offset_incorrect	0.333338	0.0018454
49	TOJ_offset_incorrect	0.333047	0.0018343
50	TOJ_offset_incorrect	0.335407	0.00185828
51	TOJ_offset_incorrect	0.332632	0.00183206
52	TOJ_offset_incorrect	0.333787	0.00183867
53	TOJ_offset_incorrect	0.334249	0.00173638
54	TOJ_offset_incorrect	0.335428	0.00183673
55	TOJ_offset_incorrect	0.338002	0.00181084
56	TOJ_offset_incorrect	0.335789	0.00181448
57	TOJ_offset_incorrect	0.338828	0.00187397
58	TOJ_offset_incorrect	0.337075	0.00179133
59	TOJ_offset_incorrect	0.336315	0.00186053
60	TOJ_offset_incorrect	0.336584	0.00183443
61	TOJ_offset_incorrect	0.338985	0.00183842
62	TOJ_offset_incorrect	0.339757	0.00179058
63	TOJ_offset_incorrect	0.336429	0.00178571
64	TOJ_offset_incorrect	0.340621	0.00174106
65	TOJ_offset_incorrect	0.342785	0.0017226
66	TOJ_offset_incorrect	0.340409	0.00174255
67	TOJ_offset_incorrect	0.340611	0.00175063
68	TOJ_offset_incorrect	0.341079	0.00181941
69	TOJ_offset_incorrect	0.342458	0.00176129
70	TOJ_offset_incorrect	0.342891	0.00179299
71	TOJ_offset_incorrect	0.34361	0.00184048
72	TOJ_offset_incorrect	0.342881	0.00180702
73	TOJ_offset_incorrect	0.34427	0.00185646
74	TOJ_offset_incorrect	0.344819	0.00181979
75	TOJ_offset_incorrect	0.345131	0.00180309
76	TOJ_offset_incorrect	0.343052	0.00184157
77	TOJ_offset_incorrect	0.345117	0.00181883
78	TOJ_offset_incorrect	0.342777	0.00178475
79	TOJ_offset_incorrect	0.34311	0.00178042
80	TOJ_offset_incorrect	0.342686	0.0017615
81	TOJ_offset_incorrect	0.343286	0.00178172
82	TOJ_offset_incorrect	0.343611	0.00173912
83	TOJ_offset_incorrect	0.34226	0.00170666
84	TOJ_offset_incorrect	0.344054	0.00174865
85	TOJ_offset_incorrect	0.341761	0.00171284
86	TOJ_offset_incorrect	0.342937	0.00176657
87	TOJ_offset_incorrect	0.342952	0.00176414
88	TOJ_offset_incorrect	0.340466	0.00174295
89	TOJ_offset_incorrect	0.340493	0.0017029
90	TOJ_offset_incorrect	0.338734	0.00175159
91	TOJ_offset_incorrect	0.339241	0.00177016
92	TOJ_offset_incorrect	0.335765	0.00176804
93	TOJ_offset_incorrect	0.334151	0.0018564
94	TOJ_offset_incorrect	0.336189	0.00186176
95	TOJ_offset_incorrect	0.334223	0.00178939
96	TOJ_offset_incorrect	0.3325	0.00191199
97	TOJ_offset_incorrect	0.332768	0.0018789
98	TOJ_offset_incorrect	0.332452	0.00188051
99	TOJ_offset_incorrect	0.328499	0.00185646
100	TOJ_offset_incorrect	0.326043	0.00186515
101	TOJ_offset_incorrect	0.325688	0.00190426
102	TOJ_offset_incorrect	0.320485	0.00185976
103	TOJ_offset_incorrect	0.318871	0.00186083
104	TOJ_offset_incorrect	0.319696	0.00191235
105	TOJ_offset_incorrect	0.317726	0.00195068
106	TOJ_offset_incorrect	0.317431	0.00187465
107	TOJ_offset_incorrect	0.315648	0.00190183
108	TOJ_offset_incorrect	0.314552	0.00188227
109	TOJ_offset_incorrect	0.315343	0.0019306
110	TOJ_offset_incorrect	0.314683	0.00192758
111	TOJ_offset_incorrect	0.314447	0.00188026
112	TOJ_offset_incorrect	0.314661	0.00194221
113	TOJ_offset_incorrect	0.312365	0.0020026
114	TOJ_offset_incorrect	0.311869	0.00197003
115	TOJ_offset_incorrect	0.30635	0.00195505
116	TOJ_offset_incorrect	0.305798	0.0019737
117	TOJ_offset_incorrect	0.300776	0.00198958
118	TOJ_offset_incorrect	0.29959	0.00201936
119	TOJ_offset_incorrect	0.295807	0.0021598
120	TOJ_offset_incorrect	0.29562	0.00203935
121	TOJ_offset_incorrect	0.293849	0.00211944
122	TOJ_offset_incorrect	0.28952	0.0023179
123	TOJ_offset_incorrect	0.293003	0.00230857
124	TOJ_offset_incorrect	0.295446	0.00236824
125	TOJ_offset_incorrect	0.297538	0.00242083
126	TOJ_offset_incorrect	0.304588	0.00239169
127	TOJ_offset_incorrect	0.307137	0.00221015
128	TOJ_offset_incorrect	0.308384	0.00220476
129	TOJ_offset_incorrect	0.311658	0.00223966
130	TOJ_offset_incorrect	0.31262	0.00219042
131	TOJ_offset_incorrect	0.314035	0.00219507
132	TOJ_offset_incorrect	0.318394	0.00217628
133	TOJ_offset_incorrect	0.31734	0.00210783
134	TOJ_offset_incorrect	0.319995	0.00220358
135	TOJ_offset_incorrect	0.319456	0.00212152
136	TOJ_offset_incorrect	0.324277	0.00212876
137	TOJ_offset_incorrect	0.320837	0.00215849
138	TOJ_offset_incorrect	0.320091	0.00209175
139	TOJ_offset_incorrect	0.322038	0.00212721
140	TOJ_offset_incorrect	0.323402	0.00204532
141	TOJ_offset_incorrect	0.321642	0.00208805
142	TOJ_offset_incorrect	0.327428	0.00210516
143	TOJ_offset_incorrect	0.328192	0.00204065
144	TOJ_offset_incorrect	0.327379	0.00205034
145	TOJ_offset_incorrect	0.327974	0.00218278
146	TOJ_offset_incorrect	0.330387	0.00211214
147	TOJ_offset_incorrect	0.332382	0.00210583
148	TOJ_offset_incorrect	0.332222	0.00208148
149	TOJ_offset_incorrect	0.332991	0.0021311
150	TOJ_offset_incorrect	0.333772	0.00213694

[truncated: 21 more sheets: Figure 3_3C, Figure 3_3D, Figure 4_4A, Figure 4_4B, Figure 4_4C, Figure 5_Figure_5A, Figure 5_Figure 5B, Figure 5_Figure 5C, Figure 5_Figure 5D, Figure 5_Figure 5E, Figure 5_Figure 5F, Figure 5_Figure_5G, Figure 5_Figure 5H, Figure 6_6A, Figure 6_6B, Figure 6_6C, Figure 6_6D, Figure 6_6E, Supplement_data_Figure_S1, Supplement_data_Figure S2 …]
