# Supplementary material for: Neural population dynamics and temporal context cells in macaque medial parietal cortex support temporal order memory
Source: PLoS Biol. 2026 Apr 17;24(4):e3003759. doi: 10.1371/journal.pbio.3003759 (PMC13108878; doi:10.1371/journal.pbio.3003759)
Supplement: S1 Table — Notes: TC cells were defined based on ex-Gaussian model fits during the video encoding period (see Methods). Percentages indicate proportions relative to the indicated denominator. (XLSX) [file pbio.3003759.s005.xlsx]

## Sheet: Summary_of_cells
		Total cells recorded	Temporal context (TC) cells
Monkey	Experiment		# TC cells *	% of TC / Total cells	(TC ∩ TOJ)/ TOJ (%)	(TC ∩ TOJ)/ TC (%)
Jupiter	Main	401	66	0.164589	0.155	0.652
Mercury	Main	275	45	0.163636	0.207	0.778
Mars	Exp 2 (2-segment videos)	198	54	0.272727	0.224	0.240741
Total		874	165
