# Supplementary material for: Neural population dynamics and temporal context cells in macaque medial parietal cortex support temporal order memory
Source: PLoS Biol. 2026 Apr 17;24(4):e3003759. doi: 10.1371/journal.pbio.3003759 (PMC13108878; doi:10.1371/journal.pbio.3003759)
Supplement: S2 Table — Notes: For Experiment 2 (Monkey Mars), TOJ cells were re-identified using a control Poisson GLM including eye-movement regressors (saccade frequency, fixation frequency, scan-path length, and fixation duration). Percentages are relative to total cells recorded for each monkey. (XLSX) [file pbio.3003759.s006.xlsx]

## Sheet: Summary_of_cells
Monkey	Experiment	Eye data availability	Total cells recorded	TOJ cells (main GLM)	% TOJ cells (main GLM)	TOJ cells (eye-controlled GLM)	% TOJ cells (eye-controlled GLM)
Jupiter	Main	No	401	278	0.693267	n/a	n/a
Mercury	Main	No	275	183	0.665455	n/a	n/a
Mars	Exp 2 (2-segment videos)	Yes	198	58	0.292929	41	0.207071
Total			874	519
